# Supplementary material for: Assessment of Greenhouse Tomato Anthesis Rate Through Metabolomics Using LASSO Regularized Linear Regression Model
Source: Front Mol Biosci. 2022 Mar 1;9:839051. doi: 10.3389/fmolb.2022.839051 (PMC8923526; doi:10.3389/fmolb.2022.839051)
Supplement: Supplementary file 2 [file DataSheet1.xlsx]

## Sheet: Supplementary Table S1
Table S1 Gradient conditions for LC-QqQ-MS analysis.
Time (min)	Flow (µL/min)	Flow rate
		A (%)	B (%)
Initial	0.24	99.9	0.1
0.25	0.24	99.9	0.1
0.4	0.24	91	9
0.8	0.24	83	17
1.9	0.24	0.1	99.9
2.1	0.24	0.1	99.9
2.11	0.24	99.9	0.1
2.7	0.24	99.9	0.1
LC column: ACQUITY UPLC HSS T3 Column, 100 Å, 1.8 µm, 1 mm × 50 mm (Waters)
Column oven temperature 30ºC
Mobile phase A: 0.1% v/v formic acid in water
Mobile phase B: 0.1% v/v formic acid in acetonitrile

## Sheet: Supplementary Table S2
Table S2 Mass spectrometer parameter settings.
ESI	Positive	Negative
Capillary (kV)	0.5	-0.8
Cone (V)	30	50
Source offset (V)	50	50
Source temperature (℃)	150	150
Desolvation temperature (℃)	600	600
Cone gas flow (L/hr)	150	150
Desolvation gas flow (L/hr)	1000	1000
Collision gas flow (mL/min)	0.2	0.2
Nebuliser gas flow (Bar)	7	7
LM 1 Resolution	3	3.2
HM 1 Resolution	12	14.5
Ion Energy 1	0.7	0.8
MS mode collision energy	4	4
MSMS mode collision energy	20	20
MS mode entrance	1	1
MS mode exit	1	1
Gas on MS mode entrance	1	1
Gas on MS mode exit	1	1
Gas on MSMS mode entrance	1	1
Gas on MSMS mode exit	1	1
Gas off MS mode entrance	30	1
Gas off MS mode exit	30	1
Gas off MSMS mode entrance	30	30
Gas off MSMS mode exit	30	30
ScanWave MS mode entrance	1	1
ScanWave MS mode exit	1	1
ScanWave MSMS mode entrance	1	1
ScanWave MSMS mode exit	1	1
LM 2 Resolution	3	3.2
HM 2 Resolution	12	14.7
Ion Energy 2	1.1	1.5
Gain	1	1
Multiplier	520.63	541.39

## Sheet: Supplementary Table S3
Table S3. Metabolites targeted in the metabolome analysis.
In-house ID	Standard compound	PubChem CID	KEGG ID*	Annotation**	Polarity	Precursor ion (m/z)	Product ion (m/z)	Cone voltage (V)	Collision energy (eV)	Retention time (min)	Detection***
4	1-Amino-1-cyclopentanecarboxylic acid	2901	C03969	Cycloleucine	Positive	130.05	83.91	20	15	0.3	+
5	2,3-Pyridinedicarboxylic acid	1066	C03722	Quinolinic acid	Positive	168.03	77.88	20	25	0.32	-
6	4-Hydroxy-3-methoxycinnamaldehyde	5280536	C02666	Coniferaldehyde	Positive	179.08	146.97	30	15	1.52	-
7	4-Hydroxyphenylpyruvic acid	979	C01179	4-Hydroxyphenylpyruvic acid	Positive	181.04	162.98	50	10	0.57	-
10	Citric acid, anhydrous	311	C00158	Citric acid	Negative	190.99	110.94	20	10	0.4	-
13	N-6-(δ-2-Isopentenyl)adenosinehemihydrate	24405	D05726	Riboprine	Positive	336.22	204.01	50	20	1.4	-
14	(–)-Norepinephrine	439260	C00547	Norepinephrine	Positive	170.08	152	10	10	0.19	-
15	(–)-Shikimic acid	8742	C00493	Shikimic acid	Negative	173	92.89	30	15	0.24	+
16	(+/–)-3-Methyl-2-oxovaleric acid sodium salt	47	C03465	3-Methyl-2-oxovaleric acid	Negative	128.98	84.9	30	10	1.21	-
20	(R)-(–)-Phenylephrine hydrochloride	6041	C07441	Phenylephrine	Positive	168.08	149.99	20	10	0.58	-
22	1,1-Dimethylbiguanide hydrochloride	4091	C07151	Metformin	Positive	130.07	59.88	30	10	0.2	-
25	1-Aminocyclopropane-1-carboxylic acid	535	C01234	1-Aminocyclopropanecarboxylic acid	Positive	101.98	55.86	20	10	0.18	+
32	4-Hydroxyphenylacetic acid	127	C00642	4-Hydroxyphenylacetic acid	Negative	151.01	106.99	20	10	1.29	-
34	Serotonin hydrochloride	5202	C00780	Serotonin	Positive	177.1	159.95	20	10	1.05	+
35	5-Methylcytosine hydrochloride	65040	C02376	5-Methylcytosine	Positive	126.02	108.77	30	20	0.24	+
37	6-(γ,γ-Dimethylallylamino)purine	92180	C04083	N6-Dimethylallyladenine	Positive	204.15	135.93	20	15	1.33	-
39	Adenine	190	C00147	Adenine	Positive	136.04	118.92	60	25	0.29	+
40	Adenosine	60961	C00212	Adenosine	Positive	268.12	135.98	30	15	1.03	+
41	Allantoic acid	203	C00499	Allantoic acid	Positive	177.05	60.95	20	10	0.18	+
42	Anthranilic acid	227	C00108	Anthranilic acid	Positive	138.03	119.86	20	10	1.4	-
45	Caffeine, anhydrous	2519	C07481	Caffeine	Positive	195.1	137.99	40	20	1.26	-
46	cis-Aconitic acid	643757	C00417	cis-Aconitic acid	Negative	172.96	84.89	20	10	0.63	-
49	Glycine	750	C00037	Glycine	Positive	76	28.715	20	10	0.14	-
51	L-Histidine	6274	C00135	L-Histidine	Positive	156.15	110.04	20	20	0.16	+
53	L-Methionine	6137	C01733	L-Methionine	Positive	150.03	103.93	20	10	0.3	+
54	L-(–)-Phenylalanine	6140	C00079	L-Phenylalanine	Positive	166.08	119.91	20	10	1.07	+
55	L-Tryptophane	6305	C00078	L-Tryptophan	Positive	205.11	187.89	20	10	1.18	+
56	L-Tyrosine	6057	C00082	L-tyrosine	Positive	182.08	164.95	20	10	0.61	+
60	Sucrose	5988	C00089	Sucrose	Negative	341.11	88.87	40	25	0.21	+
61	Uracil	1174	C00106	Uracil	Negative	110.91	41.87	30	10	0.3	-
62	4-Methyl-2-oxovaleric acid	70	C00233	4-Methyl-2-oxovaleric acid	Negative	128.98	84.81	30	10	1.28	-
66	L-Kynurenine	161166	C01718	L-Kynurenine	Positive	209.1	191.92	20	10	1.06	+
69	3-(2-Aminoethyl)indole hydrochloride	1150	C00398	Tryptamine	Positive	161.09	143.98	20	10	1.24	-
73	D(+)-Galacturonic acid monohydrate	439215	C00333	D-Galacturonic acid	Negative	193	58.87	30	20	0.17	+
80	2-Hydroxypyridine	8871	C02502	2-Hydroxypyridine	Positive	95.96	77.89	30	15	0.68	-
93	Mesaconic acid	638129	C01732	Mesaconic acid	Negative	128.94	84.86	20	10	0.95	-
95	Methylmalonic acid	487	C02170	Methylmalonic acid	Negative	116.95	72.85	20	10	0.55	+
99	Pyridoxamine dihydrochloride	1052	C00534	Pyridoxamine	Positive	169.08	152	20	15	0.17	+
106	3-Methyladenine	1673	C00913	3-Methyladenine	Positive	150.07	123.02	60	20	0.36	-
107	4-Aminobenzoic acid	978	C00568	4-Aminobenzoic acid	Positive	138.03	93.94	40	15	1.11	-
110	Adenosine-5´-monophosphate sodium salt	6083	C00020	Adenosine 5'-monophosphate	Positive	348.09	135.98	30	25	0.36	+
111	Adenosine-5´-phosphosulfate sodium salt	10238	C00224	Adenylyl sulfate	Negative	426.05	345.99	40	15	0.26	-
114	Agmatine sulfate salt	199	C00179	Agmatine	Positive	131.1	71.94	30	15	0.15	-
119	D-Glucosamine-6-phosphate sodium salt	440997	C00352	D-Glucosamine 6-phosphate	Positive	260.09	126.01	20	15	0.16	-
125	Harmaline hydrochloride dihydrate	5280951	C06536	Harmaline	Positive	215.14	173.96	20	25	1.41	-
127	L-Carnosine	439224	C00386	L-Carnosine	Positive	227.13	109.92	30	25	0.16	+
128	Leupeptin hemisulfate salt	5284408	C01591	Leupeptin	Positive	427.36	85.93	50	35	1.41	+
130	Nicotinamide hypoxanthine dinucleotide sodium salt	165491	C00857	Deamido-NAD+	Positive	665.15	96.94	30	45	0.89	-
132	Pterine	73000	C00715	Pterin	Positive	164.05	146.95	40	15	0.71	-
136	(-)-Nicotine	89594	C00745	Nicotine	Positive	162.96	129.91	40	20	0.46	-
138	1-Methylhistamine dihydrochloride	3614	C05127	1-Methylhistamine	Positive	126.06	108.94	20	15	0.15	-
139	2-Aminoethylphosphonic acid	339	C03557	(2-Aminoethyl)phosphonic acid	Positive	125.97	108.88	30	15	0.17	+
140	2´-Deoxyadenosine monohydrate	13730	C00559	2'-Deoxyadenosine	Positive	252.12	135.94	20	15	1.03	+
142	2´-Deoxyadenosine-5´-monophosphate	12599	C00360	dAMP	Positive	332.08	135.95	20	15	0.6	-
144	2´-Deoxycytidine	13711	C00881	2'-Deoxycytidine	Positive	228.11	111.9	10	10	0.44	+
146	2´-Deoxyguanosine monohydrate	187790	C00330	2'-Deoxyguanosine	Positive	268.12	151.94	10	10	1.05	-
147	2´-Deoxyinosine	65058	C05512	2'-Deoxyinosine	Negative	251.07	134.97	40	25	1.05	-
148	2´-Deoxyinosine-5´-monophosphate sodium salt	91531	C06196	Deoxyinosine monophosphate	Positive	333.1	136.95	20	15	0.69	-
150	2-Deoxyribose-5-phosphate sodium salt	439288	C00673	2-Deoxy-D-ribofuranose 5-phosphate	Negative	213.01	96.77	30	15	0.18	-
151	2´-Deoxyuridine-5´-monophosphate disodium salt	65063	C00365	dUMP	Negative	307.03	194.92	40	15	0.38	-
154	Sodium 2-mercaptoethanesulfonate	598	D01459	2-Mercaptoethanesulfonic acid	Negative	140.91	79.76	20	10	0.5	-
155	3,4-Dihydroxy-L-phenylalanine	6047	C00355	Levodopa	Positive	198.08	151.98	20	15	0.39	-
156	Sinapic acid	637775	C00482	Sinapic acid	Positive	225.1	207.01	20	10	1.44	-
157	3-Amino-1,2,4-triazole	1639	C11261	3-Amino-1,2,4-triazole	Positive	84.96	42.83	30	15	0.18	-
159	3´-Dephosphocoenzyme A	444485	C00882	Dephospho-CoA	Positive	688.22	261.03	40	25	1.08	-
160	3-Hydroxy-DL-kynurenine	89	C02794	3-Hydroxykynurenine	Positive	225.1	208.02	20	10	0.53	-
163	Acetylcholine chloride	187	C01996	Acetylcholine	Positive	146.09	86.89	20	15	0.23	+
165	Adenosine-3´,5´-cyclicmonophosphate	6076	C00575	3',5'-Cyclic AMP	Positive	330.08	135.93	50	25	1.04	-
166	Adenosine-5´-diphospho-glucose disodium salt	16500	C00498	ADP-glucose	Negative	588.13	346.07	50	15	0.24	-
168	Adonitol	6912	C00474	Xylitol	Negative	151.01	88.76	30	10	0.17	-
169	Allantoin	204	C01551	Allantoin	Positive	159.04	116	20	10	0.18	+
170	Amantadine hydrochloride	2130	C06818	Amantadine	Positive	152.13	135.05	10	15	1.29	-
173	Argininosuccinic acid disodium salt	16950	C03406	Argininosuccinic acid	Positive	290.11	113.96	30	15	0.27	-
174	Benzamidine hydrochloride hydrate	2332	C01784	Benzamidine	Positive	121.02	103.92	20	15	0.77	-
175	Benzocaine solution	2337	C07527	Benzocaine	Positive	166.09	137.91	30	15	1.62	-
176	Betaine aldehyde chloride	249	C00576	Betaine aldehyde	Positive	102.02	59	60	15	0.16	-
177	Caffeic acid	689043	C01197	Caffeic acid	Positive	181.06	162.98	20	10	1.32	-
184	Creatine, anhydrous	586	C00300	Creatine	Positive	132.04	89.88	30	15	0.19	-
185	Creatinine, anhydrous	588	C00791	Creatinine	Positive	114.01	43.8	30	15	0.18	-
187	Cystathionine	834	C00542	Cystathionine	Positive	223.1	133.91	20	15	0.16	-
188	Cytidine, cell culture tested	6175	C00475	Cytidine	Positive	244.1	111.86	20	10	0.32	+
189	Cytidine-3´,5´-cyclicmonophosphate	19236	C00941	3',5'-Cyclic CMP	Positive	306.06	111.9	30	20	0.66	-
194	D-(-)-Arabinose	6902	C00216	D-Arabinopyranose	Negative	149	88.73	20	10	0.18	+
196	D-(-)-Penicillamine	5852	C07418	D-Penicillamine	Positive	149.08	70.94	20	10	0.51	-
206	D-Erythrose-4-phosphate sodium salt	122357	C00279	D-Erythrose 4-phosphate	Negative	198.95	96.88	30	10	0.17	-
210	Diethanolamine	8113	C06772	Diethanolamine	Positive	106.03	87.93	20	10	0.16	-
212	DL-2,3-Diaminopropionic acid monohydrochloride	364	C06393	2,3-Diaminopropanoic acid	Positive	104.99	87.9	20	10	0.15	+
217	DL-Isocitric acid trisodium salt	1198	C00311	Isocitric acid	Negative	190.98	172.93	30	10	0.24	+
218	DL-threo-β-Methylaspartic acid	440064	C03618	(2S,3S)-2-Amino-3-methylsuccinic acid	Positive	148.03	73.87	20	15	0.18	+
220	DL-β-Hydroxybutyric acid	92135	C01089	(R)-3-Hydroxybutanoic acid	Positive	104.99	78.9	50	15	1.82	-
223	D-Ribose-5-phosphate disodium salt hydrate	439167	C00117	D-Ribose-5-phosphate	Negative	228.99	96.86	30	10	0.17	-
229	Riboflavin-5´-monophosphate sodium salt hydrate	643976	C00061	Flavin mononucleotide	Positive	457.18	438.91	40	15	1.24	-
231	Fumaric acid	444972	C00122	Fumaric acid	Negative	114.91	70.96	20	10	0.42	-
232	Fusaric acid	3442	C10146	Fusaric acid	Positive	180.11	133.98	30	15	1.37	-
233	Gibberellin A4	443457	C11864	Gibberellin A4	Negative	331.15	257.03	50	20	1.73	-
235	Glutathione (oxidized form)	65359	C00127	Oxiglutatione	Positive	613.2	230.94	40	35	0.94	-
237	Gly-Gly	11163	C02037	Glycylglycine	Positive	133.03	75.87	20	10	0.16	-
240	Guanine	764	C00242	Guanine	Positive	152.03	134.9	40	20	0.3	-
241	Guanosine	6802	C00387	Guanosine	Negative	282.08	149.96	50	20	1.04	+
242	Guanosine-3´,5´-cyclic monophosphate	24316	C00942	3',5'-Cyclic GMP	Negative	344.05	150	50	20	1.04	+
243	Guanosine-5´-diphosphate-D-mannose sodium salt	18396	C00096	GDP-D-mannose	Positive	606.15	151.97	20	35	0.25	-
244	Guanosine-5´-diphosphoglucose sodium salt	46173703	C00394	GDP-D-glucose	Positive	606.14	152.01	20	30	0.29	-
245	Guanosine-5´-diphospho-β-L-fucose	10918995	C00325	GDP-beta-L-fucose	Negative	588.11	78.81	50	55	0.41	-
251	Hypotaurine	107812	C00519	Hypotaurine	Positive	109.96	91.85	20	10	0.17	-
252	Hypoxanthine	790	C00262	Hypoxanthine	Positive	137.03	118.94	40	20	0.42	-
254	Indole-3-acetaldehyde sodium bisulfite	800	C00637	Indole-3-acetaldehyde	Negative	240.05	157.94	20	10	1.23	-
255	3-Indoleacetic acid	802	C00954	Indole-3-acetic acid	Positive	176.07	129.94	20	15	1.53	-
256	Inosine	6021	C00294	Inosine	Positive	269.12	136.94	20	10	1.04	+
258	Inosine-5´-monophosphate	8582	C00130	Inosinic acid	Negative	347.04	78.8	40	25	0.4	-
261	Isoguvacine hydrochloride	3765	C13694	Isoguvacine	Positive	128.04	29.87	20	15	0.18	-
267	L-Asparagine	6267	C00152	L-Asparagine	Positive	133	87	20	20	0.16	+
268	L-Aspartic acid	5960	C00049	L-Aspartic acid	Positive	134	74	20	20	0.16	+
270	L-Cystine	67678	C01420	L-Cystine	Positive	241.05	73.91	20	25	0.16	-
271	Leucylleucyltyrosine	88513	C11331	Leucylleucyltyrosine	Positive	408.31	85.96	30	35	1.37	-
272	L-Glutamic acid	33032	C00025	L-Glutamic acid	Positive	148.13	83.96	20	20	0.18	+
273	L-Glutamine	5961	C00064	L-Glutamine	Positive	147	130	20	20	0.17	+
274	L-Glutathione (reduced form)	124886	C00051	Glutathione	Positive	307.16	83.89	20	25	0.96	-
275	L-Histidinol dihydrochloride	165271	C00860	L-Histidinol	Positive	142.07	80.92	20	20	0.15	-
276	L-Homocarnosine	10243361	C00884	Homocarnosine	Positive	241.15	155.99	20	10	0.16	-
277	L-Homocystine	439579	C01817	L-Homocystine	Positive	269.09	135.9	20	10	0.22	-
282	L-Methionine sulfone	445282	NA	L-Methionine sulfone	Positive	182.05	55.89	20	15	0.18	+
285	L-Ornithine monohydrochloride	6262	C00077	L-Ornithine	Positive	133.07	69.92	20	15	0.15	+
286	L-Proline	145742	C00148	L-Proline	Positive	116.01	69.93	20	15	0.19	+
287	L-Pyroglutamic acid	7405	C01879	L-Pyroglutamic acid	Positive	130.02	83.85	20	15	0.4	+
288	L-Serine	5951	C00065	L-Serine	Positive	105.98	59.86	20	10	0.16	+
295	Maltotriose	439586	C01835	Maltotriose	Negative	503.26	160.98	30	15	0.21	-
296	Mecamylamine hydrochloride	4032	C07511	Mecamylamine	Positive	168.18	80.91	10	20	1.36	-
299	1-Methylguanidine hydrochloride	10111	C02294	Methylguanidine	Positive	74	56.89	30	10	0.18	+
304	N-Acetyl-L-cysteine	12035	C06809	N-Acetyl-L-cysteine	Positive	164.03	122.01	50	10	1.13	-
306	3-ureidopropionic acid	111	C02642	3-Ureidopropionic acid	Positive	133.03	89.91	20	10	0.26	-
307	N-Formyl-L-methionine	439750	C03145	N-Formyl-L-methionine	Positive	178.07	103.93	10	10	1.16	-
309	Nicotinic acid mono nucleotide	121992	C01185	Nicotinate ribonucleotide	Positive	336.06	123.92	20	15	0.22	-
314	2-Hydroxycinnamic acid, predominantly trans	637540	C01772	2-Hydroxycinnamic acid	Positive	165.05	122.94	20	10	1.5	-
316	O-Phospho-L-serine	68841	C01005	O-Phospho-L-serine	Positive	186.02	87.85	20	10	0.17	+
317	Orotic acid, anhydrous	967	C00295	Orotic acid	Positive	157.02	67.86	20	25	0.25	-
322	Piperacillin sodium salt	43672	C14034	Piperacillin	Positive	518.2	142.97	20	25	1.58	-
325	4-Nitrophenol	980	C00870	4-Nitrophenol	Negative	137.94	107.93	40	15	1.56	-
328	3,4-Dihydroxybenzoic acid	72	C00230	3,4-Dihydroxybenzoic acid	Negative	152.94	108.95	30	15	1.14	-
331	Pyridine-2-aldoxime methochloride	5353894	C07400	Pralidoxime	Positive	137.04	92.85	30	25	0.23	-
332	Pyridoxine	1054	C00314	Pyridoxine	Positive	170.08	151.95	30	15	0.52	-
333	Quisqualic acid	40539	C08296	Quisqualic acid	Positive	190.05	56.9	20	15	0.18	+
336	S-Adenosyl-L-homocysteine	439155	C00021	S-Adenosylhomocysteine	Positive	385.15	135.95	30	25	1.02	+
338	S-Carboxymethyl-L-cysteine	193653	C03727	S-Carboxymethyl-L-cysteine	Positive	180.03	162.87	20	10	0.2	+
339	Sebacic acid	5192	C08277	Sebacic acid	Negative	201.09	139.19	30	15	1.57	-
342	Spermine	1103	C00750	Spermine	Positive	203.02	84.82	40	20	1.36	-
344	Succinic acid	1110	C00042	Succinic acid	Negative	116.94	72.89	20	10	0.49	+
350	Thiamine hydrochloride	1130	D08580	Thiamine	Positive	265.14	121.93	20	15	0.19	+
351	Thiamine monophosphate chloride dihydrate	1131	C01081	Thiamin phosphate	Positive	345.1	121.97	30	15	0.18	-
354	Thioglycolic acid solution	1133	C02086	Mercaptoacetic acid	Positive	93.01	76.87	60	15	1.81	-
355	Thymidine	5789	C00214	Thymidine	Positive	243.12	126.93	20	10	1.08	-
356	Thymidine-3´,5´-cyclic monophosphate	12359154	NA	Thymidine-3',5'-cyclic monophosphate	Negative	303.03	124.96	40	20	1.07	-
358	Thymidine-5´-monophosphate	9700	C00364	Thymidylic acid	Positive	323.1	80.96	20	15	0.77	-
361	Thymine	1135	C00178	Thymine	Positive	127	109.9	40	15	0.74	-
363	trans-Zeatin-riboside	6440982	C16431	trans-Zeatin riboside	Positive	352.19	135.94	30	35	1.19	-
364	Tyramine	5610	C00483	Tyramine	Positive	138.06	120.92	20	10	0.67	+
365	Uridine	6029	C00299	Uridine	Positive	245.09	112.93	10	10	0.65	-
372	Uridine-5´-monophosphate	6030	C00105	Uridine 5'-monophosphate	Negative	323.01	78.82	40	25	0.26	-
373	Xanthine	1188	C00385	Xanthine	Negative	150.98	107.9	40	15	0.54	-
374	Xanthosine-5-monophosphate disodium salt	73323	C00655	Xanthosine monophosphate	Positive	365.08	96.88	20	25	0.47	-
379	α-Lactose monohydrate	440995	C01970	Lactose	Positive	343.13	162.99	20	10	0.17	-
383	3-Guanidinopropionic acid	67701	C03065	3-Guanidinopropionic acid	Positive	132.04	71.94	20	15	0.2	-
386	β-Nicotinamide adenine dinucleotide hydrate	5893	C00003	Nicotinamide adenine dinucleotide	Positive	664.15	136.05	30	45	0.85	-
387	β-Nicotinamide mononucleotide	14180	C00455	beta-Nicotinamide mononucleotide	Positive	335.08	122.91	20	15	0.23	+
388	Sodium phenylpyruvate	997	C00166	Phenylpyruvic acid	Negative	162.97	90.91	20	10	1.37	+
389	γ-Amino-n-butyric acid	119	C00334	4-Aminobutyric acid	Positive	103.99	86.79	20	10	0.18	+
391	δ-Aminolevulinic acid hydrochloride	137	C00430	5-Aminolevulinic acid	Positive	132.03	113.92	20	10	0.18	-
392	6-Aminohexanoic acid	564	C02378	6-Aminohexanoic acid	Positive	132.07	68.94	30	15	0.38	+
394	Catechol	289	C00090	Pyrocatechol	Negative	108.96	80.85	40	15	1.2	-
398	Eriodictyol	440735	C05631	Eriodictyol	Positive	289.09	152.95	40	25	1.58	-
400	Genistein	5280961	C06563	Genistein	Positive	271.12	90.91	50	35	1.66	-
407	Naringenin	439246	C00509	Naringenin	Positive	273.09	152.94	40	25	1.65	-
408	Pelargonin chloride	441772	C08725	Pelargonin	Positive	595.18	270.98	40	35	1.17	+
413	Apigenin-7-O-glucoside	5280704	C01477	Apigenin 7-O-glucoside	Negative	431.12	268.08	60	35	1.45	-
414	Rhoifolin	5282150	C12627	Rhoifolin	Positive	579.2	270.91	30	25	1.43	+
415	Baicalin	64982	C10025	Baicalin	Positive	447.13	270.99	30	25	1.5	-
416	Keracyanin chloride	441674	C05905	Cyanidin 3-O-rutinoside	Positive	595.18	286.94	40	35	1.24	+
419	Isorhamnetin-3-O-glucoside	5318645	C10084	Isorhamnetin-3-O-glucoside	Positive	479.15	317.04	20	15	1.45	-
421	Robinin	5281693	C10178	Robinin	Positive	741.26	287	30	35	1.34	+
422	Kaempferol-3-O-glucoside	5282102	C07215	Astragalin	Positive	449.13	287.01	20	10	1.44	+
425	Homoorietin	114776	C01821	Isoorientin	Positive	449.13	299.11	30	25	1.34	-
428	Naringenin-7-O-glucoside	92794	C09099	Prunin	Positive	435.16	273.04	20	15	1.46	+
429	Callistephin chloride	443648	C07215	Pelargonidin 3-glucoside	Positive	433.14	270.94	40	25	1.26	-
430	Puerarin	5281807	C10524	Puerarin	Positive	417.14	296.99	40	25	1.28	-
431	Peltatoside	5484066	NA	Peltatoside	Negative	595.17	300.08	60	35	1.36	-
432	Hyperoside	5281643	C10073	Hyperoside	Positive	465.14	302.94	20	15	1.4	+
434	Quercetin-3-O-glucose-6´-acetate	10006384	NA	Quercetin-3-O-glucose-6''-acetate	Positive	507.11	302.9	20	15	1.46	-
441	Capsaicin	1548943	C06866	Capsaicin	Positive	306.22	137.01	20	20	1.87	-
442	Dihydrocapsaicin	107982	C16952	Dihydrocapsaicin	Positive	308.23	136.95	20	25	1.94	-
443	Nordihydrocapsaicin	168836	C20216	Nordihydrocapsaicin	Positive	294.23	136.92	20	15	1.86	-
451	4-Coumaric acid	637542	C00811	p-Coumaric acid	Negative	162.97	118.94	30	15	1.41	-
452	Rosmarinic acid	5281792	C01850	Rosmarinic acid	Negative	359.05	161.01	40	15	1.49	-
458	Procyanidin B2	122738	C17639	Procyanidin B2	Positive	579.15	126.98	40	35	1.29	-
459	Procyanidin B1	11250133	NA	Procyanidin B1	Positive	579.25	126.94	30	35	1.2	-
461	Kaempferol-7-O-α-L-rhamnoside	25079965	C05903	Kaempferol-7-rhamnoside	Positive	433.14	286.96	30	20	1.55	-
466	3,4-dihydroxyphenylacetic acid	547	C01161	3,4-Dihydroxyphenylacetic acid	Negative	166.99	122.96	20	10	1.19	-
469	3-cyanopyridine	79	NA	3-Cyanopyridine	Positive	104.98	77.95	50	20	1.18	-
472	β-Nicotinamide adenine DL-nucleotide ,reduced dipotassium salt	439153	C00004	NADH	Negative	664.28	78.75	60	60	1.03	-
473	urocanic acid	736715	C00785	Urocanic acid	Positive	139.01	120.86	20	15	0.36	-
474	N-acetylneuraminic acid, type IV-S, synthetic	439197	C00270	N-Acetylneuraminic acid	Positive	310.12	274.03	20	10	0.18	+
476	N-acetyl-D-mannosamine	439281	C00645	N-Acetyl-D-mannosamine	Positive	222.1	126	20	10	0.18	+
477	O-acetyl-L-serine hydrochloride	99478	C00979	O-acetyl-L-serine	Positive	148.03	87.87	20	10	0.19	-
480	2´-deoxyguanosine 5´-monophosphate sodium salt hydrate	65059	C00362	Deoxyguanylic acid	Positive	348.08	152	20	15	0.7	-
483	dihydrofolic acid	98792	C00415	Dihydrofolic acid	Positive	443.19	295.62	20	15	1.21	+
485	4-Methylumbelliferyl acetate	366	C03837	7-Acetoxy-4-methylcoumarin	Positive	219.07	176.92	30	15	1.67	-
491	Pyridoxal-5´-phosphate hydrate	1051	C00018	Pyridoxal phosphate	Positive	248.03	149.95	30	15	0.37	+
492	Pyridoxal hydrochloride	1050	C00250	Pyridoxal	Positive	168.05	149.94	20	10	0.36	+
499	N-Acetyl putrescine hydrochloride	122356	C02714	N-(4-aminobutyl)acetamide	Positive	131.07	71.91	20	15	0.22	-
502	L-Saccharopine	160556	C00449	L-Saccharopine	Positive	277.15	83.92	30	25	0.17	+
503	Cysteamine	6058	C01678	Cysteamine	Positive	76.96	44.86	20	10	0.15	-
534	D-(+)-Arabitol	94154	C01904	D-Arabinitol	Positive	153.05	98.9	10	10	0.18	-
542	D-Glucoheptose	76599	NA	d-Glucoheptose	Negative	209.03	88.91	20	15	0.17	-
544	Dulcitol	11850	C01697	Galactitol	Negative	181.02	101.02	30	15	0.17	-
559	Homogentisic acid	780	C00544	Homogentisic acid	Negative	166.97	122.94	30	10	1.09	+
573	3-Hydroxyanthranilic acid	86	C00632	2-Amino-3-hydroxybenzoic acid	Positive	154.03	135.92	20	10	1.11	-
574	(+/–)-Jasmonic acid	5281166	C08491	Jasmonic acid	Negative	209.09	58.94	30	15	1.66	+
584	Abscisic acid	5280896	C06082	Abscisic acid	Positive	265.15	247.07	10	10	1.57	-
589	DL-Glyceraldehyde 3-phosphate solution	439168	C00118	Glyceraldehyde-3-phosphate	Positive	171.04	98.91	20	10	0.17	+
603	UDP-β-L-rhamnose	23724469	C00123	UDP-L-rhamnose	Negative	549.05	78.85	50	50	0.2	-
604	UDP-xylose	23724459	C00299	UDP-D-xylose	Negative	535.04	323.05	40	20	0.21	-
617	L-β-homovaline-HCl	2761558	C02486	(r)-3-Amino-4-methylpentanoic acid	Positive	132.07	71.94	20	10	0.54	-
629	D-(–)-Quinic acid	6508	C00296	Quinic acid	Negative	191.01	84.86	50	20	0.19	+
630	Dihydro-L-orotic acid	439216	C00337	L-Dihydroorotic acid	Negative	156.95	112.97	30	10	0.23	+
633	(+)-2´-Deoxyuridine	13712	C00526	2'-Deoxyuridine	Positive	229.09	112.91	10	15	1.01	-
636	Chlorogenic acid hemihydrate	1794427	C00852	Chlorogenic acid	Positive	355.1	162.91	20	15	1.24	+
639	6-Hydroxynicotinic acid	72924	C01020	6-Hydroxynicotinic acid	Positive	140	121.87	40	15	0.9	+
640	O-Succinyl-L-homoserine	439406	C01118	O-Succinyl-L-homoserine	Positive	220.09	101.86	20	15	0.35	+
644	Gibberelin A3	439551	C01699	Gibberellin A3	Negative	345.12	143.06	60	30	1.42	-
646	cis,cis-Muconic acid	5280518	C02480	cis,cis-Muconic acid	Negative	140.95	96.92	20	10	1.23	-
647	Pimelic acid	385	C02656	Pimelic acid	Negative	158.99	96.88	30	15	1.29	-
652	4-Methyl-5-thiazoleethanol	1136	C04294	4-Methyl-5-thiazoleethanol	Positive	144.01	112.9	40	25	1.04	-
655	Syringic acid	10742	C10833	Syringic acid	Positive	199.06	139.99	20	15	1.33	-
659	O-Acetyl-L-homoserine hydrochloride	439389	C01077	O-Acetyl-L-homoserine	Positive	162.05	101.83	20	10	0.23	-
662	5-Aminoimidazole-4-carboxamide-1-β-D-ribofuranosyl 5´-monophosphate	65110	C04677	AICA ribonucleotide	Positive	339.07	109.9	30	30	0.29	-
664	D-Ala-D-ala	5460362	C00993	D-Alanyl-D-alanine	Positive	161.06	43.84	20	10	0.19	+
666	Carbamoyl-DL-aspartic acid	93072	C00438	N-carbamoyl-L-aspartate	Positive	177.04	133.91	20	10	0.23	+
668	Sodium cholate hydrate	221493	C00695	Cholic acid	Negative	407.29	343.29	60	35	1.79	-
669	Cytidine-3´-monophosphate	66535	C05822	Cytidine-3'-Monophosphate	Positive	324.05	111.93	20	10	0.34	-
675	5´-Deoxy-5´-methylthioadenosine	439176	C00170	Methylthioadenosine	Positive	298.11	135.95	30	15	1.16	+
677	DL-Dihydrozeatin	439631	C02029	Dihydrozeatin	Positive	222.15	135.93	50	25	1.12	-
681	sn-Glycero-3-phosphocholine 1:1 cadmium chloride adduct	439285	D07349	Glycerophosphocholine	Positive	258.11	103.94	30	15	0.17	+
682	2-Isopropylmalic acid	5280523	C02504	(2S)-2-Isopropylmalate	Negative	175	114.98	30	15	1.23	-
683	S-Lactoylglutathione	440018	C03451	S-D-Lactoylglutathione	Positive	380.11	75.91	30	35	1.02	-
686	3-Methyl-2-oxobutyric acid sodium salt	49	C00141	3-Methyl-2-oxobutanoic acid	Negative	114.95	70.98	20	10	0.77	-
693	Scoulerin	439654	C02106	(S)-Scoulerine	Positive	328.17	177.96	10	25	1.37	-
695	L-allo-threonine	99289	C05519	L-allo-threonine	Positive	120.01	55.89	20	15	0.17	+
696	(+/–)-Taxifolin	439533	C01617	Taxifolin	Negative	303.03	285.01	40	10	1.45	-
698	Lignoceric acid	11197	C08320	Lignoceric acid	Positive	369.21	104.91	40	15	1.82	-
699	dUDP	145729	C01346	dUDP	Positive	388.19	105.04	20	25	1.82	-
701	Methyl jasmonate	5281929	C11512	Methyl jasmonate	Positive	225.08	207.02	40	15	1.77	-
735	Vanillin	1183	C00755	Vanillin	Positive	153.03	92.92	20	15	1.42	-
741	4-Hydroxypyridine	12290	NA	4-Hydroxypyridine	Positive	95.96	40.85	20	20	0.25	+
748	γ-Glu-Cys	123938	C00669	gamma-Glutamylcysteine	Positive	250.13	83.94	20	15	0.52	-
750	D-erythro-Dihydrosphingosine	91486	C00836	Sphinganine	Positive	302.38	284.23	30	15	1.9	-
751	Zeatin-9-glucoside	9842892	C15546	Zeatin-9-glucoside	Positive	382.19	135.94	50	35	1.1	-
752	Syringaldehyde	8655	NA	Syringaldehyde	Positive	183.05	122.94	20	15	1.44	-
754	Citraconic acid	643798	C02226	Citraconic acid	Negative	128.95	84.86	20	10	0.74	-
755	5-Aminovaleric acid	138	C00431	5-Aminovaleric acid	Positive	118.05	100.8	20	10	0.22	+
760	3,4-Dimethoxycinnamic acid	717531	NA	3,4-Dimethoxycinnamic acid	Positive	209.13	190.99	20	10	1.55	-
761	3,5-Dimethoxycinnamic acid (predominantly trans)	5324677	NA	3,5-Dimethoxycinnamic acid	Positive	209.08	191	20	10	1.68	-
763	m-Hydroxycinnamic acid	637541	C12621	3-Hydroxycinnamic acid	Negative	162.97	118.97	30	15	1.46	-
764	3-Hydroxypyridine	7971	NA	3-Hydroxypyridine	Positive	95.96	67.94	60	15	0.24	+
766	4-Methoxycinnamic acid	699414	NA	4-Methoxycinnamic acid	Positive	179.05	160.93	20	10	1.63	-
775	D-Pinitol	164619	C03844	D-Pinitol	Positive	195.1	108.82	20	10	0.18	+
780	Hesperetin	72281	C01709	Hesperetin	Positive	303.15	152.92	40	30	1.68	-
781	Itaconic acid	811	C00490	Itaconic acid	Negative	128.92	84.83	20	10	1.07	-
787	N-Acetylglycine	10972	NA	N-Acetylglycine	Positive	117.98	75.89	20	10	0.26	+
791	trans-3,5-Dimethoxy-4-hydroxycinnamaldehyde	5280802	C05610	Sinapaldehyde	Positive	209.08	54.82	30	15	1.51	-
792	D-Sorbitol-6-phosphate barium salt	152306	C01096	Sorbitol 6-phosphate	Negative	261.02	96.84	40	20	0.17	-
794	Suberic acid	10457	C08278	Octanedioic acid	Negative	173.02	110.98	30	15	1.4	-
797	L-Threonic acid hemicalcium salt	5460407	C01620	L-Threonic acid	Negative	134.93	74.89	30	15	0.18	+
799	2,2´,2´´-Nitrilotriethanol	7618	C06771	Triethanolamine	Positive	150.09	69.93	20	20	0.17	-
813	Phosphocholine, 1-lauroyl-2-hydroxy-sn-glycero-3-	460605	C00055	1-Lauroyl-2-hydroxy-sn-glycero-3-phosphocholine	Positive	440.29	183.93	40	25	1.76	-
814	Phosphocholine, 1-decanoyl-2-hydroxy-sn-glycero-3-	5313971	NA	LysoPC(10:0)	Positive	412.26	183.92	40	25	1.64	-
820	D-Glucosyl-β1-1´-D-erythoro-sphingosine	5280570	C03108	Glucosylsphingosine	Positive	462.37	282.17	20	25	1.78	-
838	Malvin chloride	441765	C08718	Malvin	Positive	655.21	330.99	40	35	1.19	-
843	4-deoxyphloridzin	5080434	NA	4-Deoxyphloridzin	Negative	419.15	257.09	40	10	1.49	-
844	2´,6´-Dihydroxy-4-methoxychalcone-4´-O-neohesperidoside	24211943	NA	2',6'-Dihydroxy-4-methoxychalcone-4'-O-neohesperidoside	Positive	595.2	152.91	20	45	1.55	-
846	Flavanomarein	101781	NA	Flavanomarein	Positive	451.14	288.99	20	15	1.31	-
849	Hesperidin	10621	C09755	Hesperidin	Negative	609.2	301.06	50	25	1.45	-
853	Luteolin-3´,7-di-O-glucoside	5490298	C01514	Luteolin-3',7-di-O-glucoside	Positive	611.16	286.93	50	45	1.36	+
854	Luteolin-4´-O-glucoside	5319116	C01514	Luteolin 4'-O-glucoside	Positive	449.13	286.87	40	25	1.45	-
859	Neoeriocitrin	114627	C09805	Neoeriocitrin	Negative	595.17	150.92	60	40	1.4	-
860	Neohesperidin	442439	C09806	Neohesperidin	Positive	611.19	303.1	20	25	1.46	-
861	Neohesperidin dihydrochalcone	30231	NA	Neohesperidin dihydrochalcone	Negative	611.21	303	60	35	1.51	-
864	Phloridzin	6072	C01604	Phlorizin	Negative	435.14	273.04	60	15	1.48	-
865	Poncirin	442456	C09830	Poncirin	Negative	593.2	285.08	60	35	1.55	-
867	Saponarin	441381	C08064	Saponarin	Positive	595.16	283	40	35	1.33	-
868	Sissotrin	5280781	C05376	Sissotrin	Positive	447.13	151.95	30	55	1.58	-
869	Spiraeoside	5320844	NA	Spiraeoside	Positive	465.12	302.98	30	25	1.46	-
873	Solasodine	442985	C10822	Solasodine	Positive	414.38	157.03	60	45	1.68	+
874	Vitexin	5280441	C01460	Vitexin	Positive	433.13	312.92	40	25	1.39	-
890	Methyl dihydrojasmonate	102861	NA	Methyl Dihydrojasmonate	Positive	227.09	191.07	60	25	0.56	-
900	N-acetyl-DL-serine	352294	NA	2-Acetamido-3-hydroxypropanoic acid	Positive	148.03	105.92	20	10	0.24	-
906	Cysteinylglycine	439498	C01419	Cysteinylglycine	Positive	178.08	75.88	10	10	0.17	-
907	DL-Homocysteine	91552	C05330	L-Homocysteine	Positive	136.01	89.9	30	10	0.22	-
909	S-(5´-Adenosyl)-L-methionine chloride	34755	C00019	Ademetionine	Positive	399.15	250.06	30	15	0.18	+
915	Kaempferol-3-galactoside-6´´-rhamnoside-3´´-rhamnoside	23815364	C05903	Kaempferol-3-galactoside-6"-rhamnoside-3"-rhamnoside	Positive	741.25	287.06	20	25	1.4	-
921	Kaempferol-3-rhamnoside-4´´-rhamnoside,-7-rhamnoside	14630617	C05903	Kaempferol-3-rhamnoside-4''-rhamnoside-7-rhamnoside	Positive	725.26	432.89	20	15	1.39	-
922	Kaempferol-3-O-α-L-arabinoside	21310440	C05903	Kaempferol 3-O-beta-D-xyloside	Negative	417.08	283.98	50	25	1.46	-
924	Kaempferol-3-glucuronide	22846027	C05903	Kaempferol-3-glucuronide	Positive	463.1	287.04	20	15	1.44	+
928	Myricetin-3-galactoside	5318606	C05903	Myricetin-3-galactoside	Positive	481.11	318.97	20	25	1.36	-
930	Myricetin-3-xyloside	23900088	C10107	Myricetin-3-xyloside	Negative	449.08	316.05	50	25	1.39	-
931	7-O-Methylquercetin-3-galactoside-6´´-rhamnoside-3´´´-rhamnoside	5351495	NA	7-O-Methylquercetin-3-galactoside-6''-rhamnoside-3'''-rhamnoside	Negative	769.27	314.09	60	45	1.48	-
933	Quercetin-3-glucuronide	11655911	C00389	Quercetin 3'-glucuronide	Positive	479.1	302.98	30	15	1.41	-
943	α-Methyl-DL-histidine dihydrochloride	16219696	NA	alpha-Methyl-DL-histidine dihydrochloride	Positive	170.08	123.95	30	15	0.16	-
945	3-Hydroxy-3-methylglutarate	1662	C03761	Meglutol	Negative	160.98	98.94	30	10	0.68	-
946	3-Indoxylsulfate potassium salt	123134391	NA	3-Indoxyl sulfate potassium salt	Negative	211.96	79.83	30	20	1.28	-
952	2,5-dihydroxy benzoic acid	3469	C00628	2,5-dihydroxy benzoic acid	Negative	152.94	108.94	30	15	1.27	-
953	Hippuric acid	464	C01586	Hippuric acid	Positive	180.05	104.89	20	10	1.3	-
959	Salicylic acid	338	C00805	Salicylic acid	Negative	136.96	92.93	30	15	1.54	+
961	Trimethylamine N-oxide dihydrate	1145	C01104	Trimethylamine N-oxide	Positive	75.98	58.85	30	10	0.18	-
967	3-Methyl-L-histidine	64969	C01152	3-Methyl-L-histidine	Positive	170.09	95.91	30	25	0.16	+
968	5-Hydroxyindole-3-acetate (5-HIAA)	1826	C05635	5-Hydroxyindole-3-acetic acid	Negative	190	145.94	30	10	1.28	-
971	DL-5-Hydroxylysine hydrochloride	1029	C16741	2,6-Diamino-5-hydroxyhexanoic acid	Positive	163.09	128.03	20	10	0.15	+
973	DL-p-Hydroxyphenyllactic acid	9378	C03672	2-Hydroxy-3-(4-hydroxyphenyl)propanoic acid	Negative	180.99	163.02	30	10	1.2	-
980	O-Phosphorylethanolamine	1015	C00346	2-Aminoethyl dihydrogen phosphate	Positive	142	43.86	20	10	0.17	+
983	2-Hydroxyisocaproic acid	439960	C03264	(R)-2-Hydroxy-4-methylpentanoic acid	Negative	130.96	84.94	30	15	1.35	+
987	DL-3-Phenyllactic acid	643327	C05607	DL-3-Phenyllactic acid	Negative	164.97	146.94	30	10	1.42	-
988	Homovanillic acid	1738	C05582	Homovanillic acid	Negative	180.99	136.96	30	10	1.33	-
989	DL-4-Hydroxy-3-methoxymandelic acid	1245	C05584	Vanillylmandelic acid	Negative	197	136.95	30	25	0.98	-
991	S-Sulfocysteine	115015	C05824	S-Sulfocysteine	Negative	199.92	135.91	30	10	0.17	-
993	5,6-Dihydrouracil	649	C00429	Dihydrouracil	Positive	114.99	72.91	30	10	0.28	+
995	2-Hydroxyphenylacetic acid	11970	C05852	2-Hydroxyphenylacetic acid	Negative	150.97	106.96	20	15	1.39	-
997	N-Acetyl-DL-aspartic acid	65065	C01042	N-Acetyl-L-aspartic acid	Positive	176.05	133.92	20	10	0.31	-
998	O-Acety-L-carnitine hydrochloride	439756	C02571	O-Acetyl-L-carnitine	Positive	204.13	84.86	30	25	0.31	-
1000	Glycyl-L-proline	3013625	NA	Glycyl-L-proline	Positive	173.08	115.91	20	15	0.26	+
1002	N-Tigloylglycine	6441567	NA	N-Tigloylglycine	Positive	158.05	82.9	20	10	1.19	-
1004	(–)-Riboflavin	493570	C00255	Riboflavin	Positive	377.14	242.95	40	25	1.3	+
1010	Oxypurinol	4644	C07599	Oxypurinol	Positive	153.02	135.99	30	15	0.69	-
1011	trans-Aconitic acid	444212	C02341	trans-Aconitic acid	Positive	175.05	138.91	10	10	0.63	-
1012	3-hydroxy-3-methylbutanoic acid	69362	NA	beta-Hydroxyisovaleric acid	Positive	119.01	90.87	60	25	1.84	-
1014	N-Isovaleroylglycine	546304	NA	N-Isovaleroylglycine	Positive	160.11	75.87	20	10	1.2	-
1016	Choline chloride	305	C00114	Choline	Positive	105	76.89	60	15	1.82	-
1020	Kynurenic acid	3845	C01717	Kynurenic acid	Negative	187.93	143.81	20	15	1.22	-
1023	Acetaminophen	1983	C06804	Acetaminophen	Positive	152.08	109.93	30	15	1.15	-
1024	O-Phosphocholine	1014	C00588	Phosphocholine	Positive	184.1	85.95	30	15	0.17	+
1025	Glycocyamine	763	C00581	Glycocyamine	Positive	118.03	75.92	20	10	0.18	+
1026	Trigonelline hydrochloride	5570	C01004	Trigonelline	Positive	138.05	91.88	30	20	0.19	+
1027	1-Methylnicotinamide chloride	457	C02918	Trigonellinamide	Positive	136.94	77.08	50	25	0.18	-
1028	Phenaceturic acid	68144	C05598	Phenaceturic acid	Positive	194.11	90.89	20	20	1.36	-
1029	1,3-Dimethylurate	70346	NA	1,3-Dimethyluric acid	Positive	197.11	56.89	40	25	1.12	+
1031	3-Methylxanthine	70639	C16357	3-Methylxanthine	Positive	166.97	125.96	20	15	1.07	-
1034	DL-3,4-Dihydroxymandelic acid	85782	C05580	3,4-Dihydroxymandelic acid	Negative	182.99	137.03	30	15	0.36	-
1035	3-Hydroxymandelic acid	86957	NA	3-Hydroxymandelic acid	Negative	166.99	120.96	30	15	1.02	-
1038	4-hydroxy-3-methoxybenzoic acid	8468	C06672	Vanillic acid	Positive	169.07	64.92	20	25	1.32	-
1041	4-Pyridoxate	6723	C00847	4-Pyridoxic acid	Positive	184.05	147.95	30	20	1.03	+
1042	5-Methoxysalicylic acid	75787	NA	5-Methoxysalicylic acid	Negative	166.97	107.89	30	20	1.55	-
1044	Mucic acid	3037582	C00879	Galactaric acid	Negative	209.01	84.91	30	15	0.17	+
1046	N-Acetyl-DL-glutamic acid	70914	C00624	N-Acetyl-L-glutamic acid	Positive	190.08	130.07	20	10	0.49	+
1054	3,5-Dibromo-L-tyrosine	67532	C03224	3,5-Dibromo-L-tyrosine	Positive	339.9	293.83	30	15	1.22	-
1061	1-Isothiocyanato-7-(methylsulfinyl)-heptane	9837367	NA	7-(Methylsulfinyl)heptyl isothiocyanate	Positive	220.1	54.92	30	25	1.68	-
1062	1-Isothiocyanato-6-(methylsulfinyl)-hexane	9815648	NA	6-(Methylsulfinyl)hexyl isothiocyanate	Positive	206.07	54.9	30	25	1.61	-
1063	1-Isothiocyanato-9-(methylsulfinyl)-nonane	9921221	NA	9-(Methylsulfinyl)nonyl isothiocyanate	Positive	248.13	68.91	30	20	1.83	-
1064	1-Isothiocyanato-8-(methylsulfinyl)-octane	9794659	NA	8-(Methylsulfinyl)octyl isothiocyanate	Positive	234.11	68.88	30	25	1.76	-
1066	1-Isothiocyanato-6-(methylsulfonyl)-hexane	24989682	NA	6-(Methylsulfonyl)hexyl isothiocyanate	Positive	222.07	82.94	30	15	1.6	-
1069	S-Sulforaphene	6433206	NA	Sulforaphene	Positive	176.01	111.85	30	10	1.44	-
1091	Indole-3-carboxylic acid	69867	C19837	Indole-3-carboxylic acid	Positive	162.03	117.9	30	15	1.49	-
1097	DL-Pipecolinic acid	439227	C00408	l-Pipecolic acid	Positive	130.05	83.95	20	15	0.26	+
1098	Maleic acid	444266	C01384	Maleic acid	Positive	116.97	98.95	20	10	0.33	-
1099	D-(+)-Raffinose pentahydrate	439242	C00492	Raffinose	Negative	503.16	178.96	50	20	0.24	-
1128	Cyanidin-3-O-rhamnoside chloride	102601165	C07215	Cyanidin-3-O-rhamnoside chloride	Positive	433.12	287	30	20	1.29	-
1131	Zearalenone	5281576	C09981	Zearalenone	Positive	319.14	283.11	20	15	1.88	-
1144	S-Methyl-L-cysteine	24417	NA	S-Methyl-L-cysteine	Positive	136	118.88	20	10	0.2	+
1147	D-Glucuronic acid	94715	C00191	Glucuronic Acid	Negative	192.99	112.98	30	10	0.17	+
1152	Betaine	247	C00719	Betaine	Positive	118.04	58.98	50	15	0.17	+
1158	Nonasaccharide, Glc4Xyl3Gal2	44630412	NA	Nonasaccharide Glc4Xyl3Gal2	Positive	1387.56	325.24	30	55	1.05	-
1159	Heptasaccharide, Glc4Xyl3	44630346	NA	Heptasaccharide	Positive	1063.43	163.12	20	55	1.05	+
1164	Adenosine 3´-monophosphate from yeast	41211	C01367	3'-Adenylic acid	Positive	348.08	136.03	30	25	0.63	-
1169	Quercetin-3,7-O-α-L-dirhamnopyranoside	134734045	C00389	Quercetin-3,7-O-alpha-L-dirhamnopyranoside	Negative	593.16	446.37	60	30	1.36	-
1174	Quercetin-3-O-α-L-rhamnopyranosyl(1->2)-β-D-glucopyranoside-7-O-α-L-rhamnopyranoside	23760107	C00389	Quercetin-3-O-alpha-L-rhamnopyranosyl(1->2)-beta-D-glucopyranoside-7-O-alpha-L-rhamnopyranoside	Negative	755.24	299	60	55	1.24	-
1179	Sinapoyl malate	11953815	C02887	Sinapoyl malate	Negative	339.05	223.09	20	10	1.44	-
1181	1-O-b-D-glucopyranosyl sinapate	5280406	C01175	1-O-Sinapoyl-beta-D-glucose	Negative	385.11	205.02	40	20	1.29	+
1182	Sinapine	5280385	C00933	Sinapine	Positive	310.18	251.04	30	15	1.3	-
1184	DL-Glyceric acid calcium salt	439194	C00258	D-Glyceric acid	Negative	104.93	74.85	30	10	0.19	+
1206	Folic acid, approx	6037	C00504	Folic acid	Positive	442.16	294.84	30	15	1.2	+
1207	Procyanidin C1	169853	C17624	Procyanidin C1	Negative	865.39	125.04	50	50	1.35	-
1209	D-Glucurono-6,3-lactone	92283	C02670	D-Glucurono-3,6-lactone	Negative	175	112.97	20	10	0.19	+
1210	Prostaglandin E1	5280723	C04741	Prostaglandin E1	Negative	353.21	317.2	40	15	1.7	-
1214	Cyanidin-3-O-α-arabinopyranoside	12137509	C00219	Cyanidin-3-O-alpha-arabinopyranoside	Positive	419.11	287	30	20	1.24	-
1216	Peonidin-3-O-α-arabinopyranoside	74315894	C00219	Peonidin-3-O-alpha-arabinopyranoside	Positive	433.12	301.1	30	25	1.3	-
1218	Petunidin-3-O-β-glucopyranoside	443651	C00221	Petunidin 3-glucoside	Positive	479.12	317.02	30	25	1.24	+
1219	Quercetin-3,4´-O-di-β-glucopyranoside	5320835	C00389	Quercetin 3,4'-diglucoside	Positive	627.16	302.93	20	35	1.33	+
1220	Cyanidin-3-O-(2´´-O-β-xylopyranosyl-β-glucopyranoside)	6602304	C00221	Cyanidin-3-O-(2''-O-beta-xylopyranosyl-beta-glucopyranoside)	Positive	581.15	286.9	40	25	1.21	-
1222	Peonidin-3,5-O-di-β-glucopyranoside	5488811	C00221	Peonidin-3,5-O-di-beta-glucopyranoside	Positive	625.18	300.98	40	35	1.19	-
1223	Delphinidin-3-O-(6´´-O-α-rhamnopyranosyl-β-glucopyranoside)	5492231	C16315	Tulipanin	Positive	611.15	303.03	40	35	1.19	-
1224	Delphinidin-3-O-(2´´-O-β-xylopyranosyl-β-glucopyranoside)	10196837	C00221	Delphinidin 3-O-beta-D-sambubioside	Positive	597.15	302.99	40	25	1.16	-
1225	Cyanidin-3-O-(2´´-O-β-xylopyranosyl-β-glucopyranoside)-5-O-β-glucopyranoside	10197243	C00379	Cyanidin 3-sambubioside 5-glucoside	Positive	743.22	287.03	50	45	1.13	-
1226	Cyanidin-3-O-[6´´-O-(E-p-coum)-2´´-O-(β-xylopyranosyl)-β-glucopyranoside]-5-O-β-glucopyranoside	74976961	C00379	Cyanidin-3-O-[6''-O-(E-p-coum)-2''-O-(beta-xylopyranosyl)-beta-glucopyranoside]-5-O-beta-glucopyranoside	Positive	890.21	287.19	60	45	1.37	-
1227	Petunidin-3-O-(6´´-O-(4´´´-O-E-coum)-α-rhamnopyranosyl-β-glucopyranosyl)-5-O-β-glucopyranoside	9897848	C05625	Petunidin-3-(p-coumaroyl)-rutinoside-5-glucoside	Positive	934.28	317.25	60	45	1.36	-
1228	E-3,4,5´-trihydroxy-3´-glucopyranosylstilbene	5281712	C10245	Astringin	Negative	405.19	242.98	60	25	1.34	+
1229	E-4,5´-dihydroxy-3-methoxy-3´-glucopyranosylstilbene	5281716	C10266	Isorhapontin	Negative	419.21	257.06	40	15	1.43	-
1230	α-L-(–)-Fucose 1-phosphate bis(cyclohexylammonium) salt	65369	C02985	Fucose 1-phosphate	Negative	243.01	78.85	40	20	0.17	-
1232	Safranine	2723800	C19919	Safranine	Positive	315.81	300.45	60	35	1.57	-
1237	L-Ethionine	25674	C11227	L-Ethionine	Positive	164.06	146.96	20	10	0.7	-
1238	o-Anisic Acid	11370	NA	2-Methoxybenzoic acid	Positive	153.03	135.06	20	15	1.47	-
1239	Sodium Deoxycholate	222528	C04483	Deoxycholic acid	Negative	391.34	344.73	60	30	2	-
1240	Retinol	445354	C00473	Retinol	Positive	287.25	269.04	40	10	1.57	-
1242	Scopoletin	5280460	C01752	Scopoletin	Positive	193.05	132.91	50	20	1.45	-
1248	Daphnetin	5280569	C03093	Daphnetin	Negative	176.96	120.99	40	25	1.35	-
1249	6,7-Dihydroxycoumarin	5281416	C09263	Esculetin	Positive	179.03	122.95	40	25	1.31	+
1250	Esculin sesquihydrate	5281417	C09264	Esculin	Positive	341.09	178.92	30	15	1.19	-
1251	α-Tocotrienol	5282347	C14153	alpha-Tocotrienol	Positive	425.16	38.91	40	25	1.83	-
1256	D-Panose	44630447	C00713	D-Panose	Negative	503.18	340.98	30	10	0.21	-
1261	Stachyose n-Hydrate	439531	C01613	Stachyose	Negative	665.27	383.15	60	30	0.22	-
1262	Melatonin	896	C01598	Melatonin	Positive	233.14	173.98	20	15	1.5	-
1263	L-Canavanine	439202	C00308	L-Canavanine	Positive	177.09	75.91	20	15	0.16	+
1264	Homoglutathione	440380	C04544	Homoglutathione	Positive	321.18	83.96	20	25	1.05	+
1440	Anabasine hydrochloride	167266	NA	3-(Piperidin-2-yl)pyridine hydrochloride	Positive	162.98	91.92	40	20	0.75	-
100001	Lidocain	6314	NA		Positive	235.36	85.97	30	30	1.24	IS
100002	10-camphorsulfonic acid	18462	NA		Negative	231.09	79.81	60	25	1.29	IS
100024	L-Leucine, (Cell Culture Reagent, Crystalline)	6106	C00123	L-Leucine	Positive	132.14	30	20	10	0.52	+
100025	L-Isoleucine	6306	C00407	L-Isoleucine	Positive	132.14	69	20	10	0.49	+
100026	S-Methylmethionine	458	NA	S-Methylmethionine	Positive	164.05	101.88	20	10	0.15	-
100027	Methionine sulfoxide	847	C02989	DL-Methionine sulfoxide	Positive	166.04	73.98	20	15	0.18	+
100028	2-Keto-4-methylthiobutyric acid	473	C01180	4-Methylthio-2-oxobutanoic acid	Negative	146.94	98.97	20	10	1.04	-
200001	2i_Kaempferol-3-glucoside-2´´-rhamnoside,-7-rhamnoside_kaempferol-3-O-α-L-rhamnopyranosyl(1->2)-β-D-glucopyranoside-7-O-α-L-rhamnopyranoside	5280863	C05903	Kaempferol-3-glucoside-2"-rhamnoside-7-rhamnoside; Kaempferol-3-O-alpha-L-rhamnopyranosyl(1,2)-beta-D-glucopyranoside-7-O-alpha-L-rhamnopyranoside	Negative	739.27	593.35	60	25	1.27	-
200002	2i_Uridine-5´-diphospho-N-acetylgalactosamine disodium salt_Uridine-5´-diphospho-N-acetylglucosamine sodium salt	445675	C00043	UDP-N-acetylglucosamine	Negative	606.11	78.84	50	60	0.21	-
200003	3i_Uridine-5´-diphosphogalactose disodium salt _UDP-glucose Disodium Salt_UDP-Galactose disodium salt	8629	C00029	UDP-glucose	Negative	565.07	322.55	50	20	0.2	-
200004	3i_Isorhamnetin-3-glucoside-6´´-rhamnoside_isorhamnetin-3-O-rutinoside_isorhamnetin-3-galactoside-6´´-rhamnoside	5281654	C10084	Isorhamnetin-3-O-rutinoside; Isorhamnetin-3-glucoside-6"-rhamnoside; Isorhamnetin-3-galactoside-6"-rhamnoside	Positive	625.18	316.99	20	25	1.42	-
200005	7i_kaempferol-3-O-rutinoside_datiscin_kaempferol-3-O-β-D-glucoside-7-O-α-L-rhamnoside_kaempferol-3-O-β-D-galactoside-7-O-α-L-rhamnoside_kaempferol-3-O-b-glucopyranosyl-7-O-a-rhamnopyranoside_kaempferol-7-O-neohesperidoside_kaempferol-3-glucoside-3´´-Rhamnoside	5280863	C05903	Kaempferol-3-O-rutinoside; Datiscin; Kaempferol-3-O-beta-D-glucoside-7-O-alpha-L-rhamnoside; Kaempferol-3-O-beta-D-galactoside-7-O-alpha-L-rhamnoside; Kaempferol-3-O-b-glucopyranosyl-7-O-a-rhamnopyranoside; kaempferol-7-O-neohesperidoside	Positive	595.2	287	20	25	1.42	+
200006	2i_Fortunellin_Linarin	5480901	NA	Fortunellin; Linarin	Negative	591.2	283.1	50	25	1.53	-
200007	2i_cyanidin-3,5-di-O-glucoside chloride_cyanidin-3-O-(2´´-O-β-glucopyranosyl-β-glucopyranoside)	11169452	C16306	Cyanidin 3-O-sophoroside	Positive	611.18	286.99	40	25	1.19	+
200009	4i_Kaempferol-3-rhamnoside-7-rhamnoside_vitexin-2´´-O-rhamnoside_kaempferol-3,7-O-bis-α-L-rhamnoside_kaempferol-3,7-O-di-rhamnopyranoside	5280863	C05903	Kaempferol-3-rhamnoside-7-rhamnoside; Vitexin-2''-O-rhamnoside; Kaempferol-3,7-O-bis-alpha-L-rhamnoside; Kaempferol-3,7-O-di-rhamnopyranoside	Positive	579.16	433.18	20	10	1.4	+
200010	2i_Kaempferol-3-O-α-L-rhamnoside_kaempferol-3-rhamnoside	5280863	C05903	Kaempferol-3-rhamnoside	Positive	433.16	286.87	20	10	1.5	-
200011	2i_Ideain chloride_cyanidin-3-glucoside chloride	441667	C08604	Kuromanin	Positive	449.15	286.95	30	25	1.23	+
200012	2i_Maritimein_luteolin-7-O-glucoside	6450184	NA	Maritimein; luteolin-7-O-glucoside	Positive	449.16	287	30	15	1.4	+
200013	2i_eriodictyol-7-O-glucoside_marein	64689	C00221	Eriodictyol-7-O-glucoside; Marein	Positive	451.17	288.91	20	15	1.41	-
200014	2i_Quercetin-3-arabinoside_quercetin-3-D-xyloside	5280343	C00389	Quercetin-3-arabinoside; Quercetin-3-D-xyloside	Positive	435.14	303	20	15	1.44	+
200015	2i_Quercetin-3-rhamnoside_quercetin-3-O-α-L-rhamnopyranoside	5280459	C01750	Quercitrin	Negative	447.13	300.19	50	25	1.45	-
200016	2i_malvidin-3-galactoside chloride_oenin	439846	C02917	Malvidin-3-glucoside; Malvidin-3-galactoside	Positive	493.17	330.97	30	25	1.28	-
200017	2i_syringetin-3-O-galactoside_syringetin-3-O-glucoside	20056941	C00221	Syringetin-3-O-glucoside; Syringetin-3-O-galactoside	Positive	509.16	347.08	20	15	1.45	+
200019	2i_Myricitrin_myricetin-3-rhamnoside	5281673	C10108	Myricitrin	Positive	465.14	318.88	20	10	1.41	-
200020	2i_Peonidin-3-o-β-d-glucopyranoside_peonidin-3-O-β-galactopyranoside	443654	C00221	Peonidin-3-glucoside	Positive	463.16	300.98	30	25	1.29	+
200021	2i_Sarsapogenine_smilagenin	92095	C03963	Sarsasapogenin	Positive	417.41	104.78	40	25	1.82	-
200022	Tocopherol	92729	C02483	gamma-Tocopherol	Positive	417.67	104.86	30	30	1.84	-
200023	Cytidine-5´-diphosphocholine sodium salt dihydrate	13804	D03528	Citicoline	Positive	489.17	183.92	30	40	0.19	-
200024	2i_Tetrahydro-L-biopterin, dihydrochloride_heptadecane	44257	C00272	Sapropterin	Positive	241.29	223.08	10	10	1.78	-
200025	3i_cis-Nerolidol_farnesol_cerulenin	5282054	C12058	Cerulenin	Positive	223.23	207.03	30	20	1.77	-
200026	3i_(+)-Catechin hydrate_epicatechin	182232	C09728	(+)-Epicatechin	Positive	291.12	138.97	30	15	1.32	-
200027	2i_4-Nitrophenyl phosphate disodium salt hexahydrate_p-nitrophenyl phosphate bis(cyclohexylammonium) salt	378	C03360	4-Nitrophenyl phosphate	Positive	220.02	93.9	40	25	0.97	+
200028	3i_Sodium pantothenate_D-pantothenic acid hemicalcium salt_calcium (+)-pantothenate	6613	C00864	D-Pantothenic acid	Positive	220.13	89.89	30	15	1.11	+
200029	2i_α-D-Galactose-1-phosphate dipotassium salt pentahydrate_α-D-glucose-1-phosphate dipotassium salt dihydate	65533	C00103	Glucose-1-phosphate	Negative	259.02	78.84	30	20	0.17	+
200030	2i_D-Mannose-6-phosphate barium salt hydrate_D-mannose 6-phosphate mono sodium salt	65127	C00275	D-Mannose 6-phosphate	Negative	259.02	96.82	30	15	0.18	-
200031	4i_D-Fructose-6-phosphate disodium salt hydrate _D-glucose-6-phosphate sodium salt_α-D-(+)-mannose-1-phosphate sodium salt hydrate_α-D(+)mannose 1-phosphate bis(cyclohexylammonium) salt	439279	C00636	alpha-D-Mannose 1-phosphate	Negative	259.02	96.9	30	15	0.17	-
200032	3i_D-(+)-Gluconic acid δ-lactone_L-glucono-1,5-lactone_D(–)-gulono-γ-lactone	7027	C00198	Gluconolactone	Positive	179.14	133	20	10	0.18	+
200034	2i_D(+)-Galactosamine hydrochloride_D-(+)-glucosamine hydrochloride	24154	C02262	Galactosamine	Positive	180.08	71.91	10	15	0.16	+
200035	2 or 3-Methoxycinnamic acid	444212	C02341	2-Methoxycinnamic acid; 3-Methoxycinnamic acid	Positive	179.08	160.96	10	10	1.66	-
200036	2i_4-Methylumbelliferone_7-hydroxy-4-methylcoumarin	5280567	C03081	4-Methylumbelliferone	Positive	177.05	76.93	40	35	1.52	-
200037	2i_Theophylline, anhydrous_1,7-dimethylxanthine	4687	C13747	Paraxanthine	Positive	181.08	123.91	40	20	1.17	-
200038	cis or trans-Zeatin	688597	C15545	cis-Zeatin	Positive	220.14	135.95	20	15	1.13	+
200039	2i_α-Lipoamide_DL-thioctamide	863	C00248	Lipoamide	Positive	206.07	188.93	20	10	1.56	-
200040	cis or trans-4-Hydroxy-3-methoxycinnamic acid_ferulic acid	445858	C01494	Ferulic acid	Positive	195.08	176.96	20	10	1.44	-
200041	Guanosine-5´-monophosphate disodium salt hydrate	6804	C00144	5'-Guanylic acid	Positive	364.08	151.93	30	15	0.42	-
200042	2i_D-(+)-Cellobiose_lactulose	11333	C07064	Lactulose	Negative	341.12	160.96	30	10	0.19	+
200043	6i_Melibiose hydrate_D-(+)-turanose_isomaltose_gentiobiose_melibiose_palatinose monohydrate	440658	C05402	Melibiose	Negative	341.12	178.93	30	10	0.18	+
200045	Cytidine-5´-monophosphate disodium salt	6131	C00055	5'-Cytidylic acid	Positive	324.08	111.9	20	20	0.23	+
200046	3i_L-Iditol_D-sorbitol_D-(–)-mannitol	6251	C00392	D-Mannitol	Positive	183.09	68.94	20	10	0.17	+
200047	4i_L(+)-Arginine_nalpha-acetyl-L-ornithine_L-citrulline	6322	C00062	L-Arginine	Positive	175.12	69.91	30	25	0.16	+
200049	3i_rac-Glycerol 3-phosphoate disodium salt hexahydrate_disodium glycerophoshate 5.5-hydrate_L-glycerol-2-phosphate disodium salt n-hydrate	439162	C00093	sn-Glycerol 3-phosphate	Positive	173.03	98.77	20	10	0.17	+
200050	11i_D-(-)-Fructose_D-(+)-galactose_D-(+)-mannose, from wood_D-(+)-glucose_D-(+)-sorbose_maltodextrin_D-(+)-altrose_D-(+)-allose_D-psicose, approx_D-(-)-tagatose	441036	C06468	D-Psicose	Negative	179.03	88.81	20	10	0.18	+
200053	2i_Histamine_cytosine	774	C00388	Histamine	Positive	112.03	94.92	30	15	0.15	+
200054	DL-Cysteine	92851	C00097	D-cysteine	Positive	122.06	76.05	40	20	0.16	+
200055	2i_Nicotinamide_niacinamide	936	C00153	Nicotinamide	Positive	123.01	79.91	30	15	0.34	+
200056	3i_Glycolaldehyde dimer, mixture of stereoisomers_D-erythrose_D(–)-threose	756	C00266	Glycolaldehyde dimer,mixture of stereoisomers; D-Erythrose; D(-)-Threose	Positive	121	92.92	50	10	1.81	-
200057	2i_L-Alanine_sarcosine	5950	C00041	L-Alanine	Positive	89.97	43.86	20	10	0.17	+
200058	2i_1,3-Diaminopropane dihydrochloride_1,3-propanediamine	428	C00986	1,3-Diaminopropane	Positive	75.01	57.91	20	10	0.15	-
200060	2i_L-Norvaline_L-valine	65098	C01826	L-Norvaline	Positive	118.04	71.91	20	10	0.25	+
200061	3i_L-Threonine_methyl-DL-serine_L-homoserine	6288	C00188	L-Threonine	Positive	120.01	73.92	20	10	0.17	+
200062	2i_2-Hydroxyisobutyric acid_DL-α-hydroxybutyric acid barium salt	440864	C05984	(S)-2-Hydroxybutyric acid	Negative	102.94	56.94	30	10	0.58	-
200063	3i_L-2-Aminobutyric acid_N,N-dimethylglycine hydrochloride_N-methyl-DL-alanine	673	C01026	N,N-Dimethylglycine	Positive	104.01	57.88	20	15	0.17	+
200064	2i_D-α-Hydroxyisovaleric acid _DL-2-hydroxyvaleric acid sodium salt hydrate	444212	NA	D-alpha-Hydroxyisovaleric acid; DL-2-Hydroxyvaleric acid	Negative	116.97	70.97	30	10	1.15	-
200065	2i_(S)-(+)-1-Aminoethylphosphonic acid_taurine	185992	C03782	D-(1-Aminoethyl)phosphonic acid	Positive	125.99	43.86	10	10	0.17	-
200066	cis or trans-Cinnamyl alcohol	5315892	C02394	Cinnamyl alcohol	Positive	135.01	107.16	60	15	1.04	-
200067	2i_Indole-3-carboxyaldehyde_Indole-3-aldehyde	10256	C08493	Indole-3-carboxyaldehyde	Positive	146.04	117.92	30	15	1.5	-
200068	DL-Malic acid	92824	C00711	D-(+)-malic acid	Negative	132.93	115	30	10	0.23	+
200069	2i_D-(-)-Ribose_D-xylulose	439204	C00310	D-Lyxulose	Negative	149	88.91	20	10	0.18	+
200070	2i_α-Ketoglutaric acid disodium salt_2-oxoglutaric acid	51	C00026	2-Ketoglutaric acid	Negative	144.95	100.97	20	10	0.27	-
200071	DL-mandelic acid	11914	C01983	DL-mandelic acid	Negative	150.98	106.99	30	10	1.25	-
200072	L-Carnitine	10917	C00318	L-carnitine	Positive	162.11	59.89	30	15	0.18	-
200073	DL-2-Aminoadipic acid	92136	C00956	L-2-Aminoadipic acid	Positive	162.05	97.87	20	15	0.19	+
200074	L-Rhamnose monohydrate	25310	C00507	L-Rhamnose	Negative	163	58.84	20	15	0.19	-
200075	DL-Fucose	17106	C01019	L-Fucose	Negative	163.02	58.92	20	10	0.21	-
200076	2i_Adipic acid_2-methylglutaric acid	444212	NA	Adipic acid; 2-Methylglutaric acid	Negative	144.97	100.97	30	10	1.18	-
200077	Citramalic acid	441696	C02614	L-Citramalic acid	Negative	146.96	86.8	30	15	0.51	-
200078	DL-tartaric acid	444305	C00898	DL-Tartaric acid	Negative	148.96	86.86	30	10	0.2	-
200079	4-Hydroxybenzoate	135	C00156	4-Hydroxybenzoic acid	Negative	136.95	92.88	30	15	1.26	-
200080	3i_Ethylmalonic acid _glutaric acid_methylsuccinic acid	743	C00489	Glutaric acid	Negative	130.95	86.85	30	10	1.02	-
200082	L-Lysine	5962	C00047	L-Lysine	Positive	147.1	83.93	30	15	0.15	+
200084	2i_Nicotinic acid_isonicotinic acid	938	C00253	Nicotinic acid	Positive	123.99	79.91	40	20	0.3	+
200085	2i_L-Norleucine_D-alloisoleucine	21236	C01933	L-Norleucine	Positive	132.07	85.94	20	10	0.56	+
200086	2i_Quercitrin_quercetin-7-O-rhamnoside	5280459	C01750	Quercitrin; Quercetin-7-O-rhamnoside	Positive	449.14	302.8	20	15	1.45	-
200087	2i_Rutin_quercetin-3-O-b-glucopyranosyl-7-O-a-rhamnopyranoside	5280805	C05625	Rutin	Positive	611.16	302.94	30	25	1.39	+
200089	2i_D-(+)-Melezitose monohydrate_1-kestose	440080	C03661	1-Kestose	Negative	503.17	88.88	60	30	0.26	-
280001	alpha-Solanine	9549171	NA	alpha-Solanine	Positive	868.5	98.15	60	60	1.42	-
280002	alpha-Chaconine	442971	NA	alpha-Chaconine	Positive	852.5	97.95	60	60	1.42	-
280003	alpha-Tomatine	28523	NA	Tomatine	Positive	1034.5	84.89	60	60	1.41	+
280005	Solasonine	119247	NA	Solasonine	Positive	884.5	84.97	60	60	1.4	-
280006	Solamargine	73611	NA	Solamargine	Positive	868.5	85	60	60	1.41	-
280007	Protodioscin	441891	NA	Protodioscin	Negative	1047.6	89.09	60	60	1.44	-
280008	Calystegine A3	183073	NA	Calystegine A3	Positive	159.9	78.86	40	20	0.16	-
280009	Calystegine B2	124434	NA	Calystegine B2	Positive	176	94.97	40	20	0.15	+
* KEGG COMPOUND ID is shown. "NA" indicates “not available”.
** Annotation is based on PubChemPy version 1.0.4: https://pubchempy.readthedocs.io/en/latest/guide/introduction.html
*** The metabolites with signal-to-noise ratios above two in more than half of the leaf samples were selected as detected metabolites. +, detected; -, not detected; IS, internal standard.

## Sheet: Supplementary Table S4 (a)
Table S4 (a) Pearson correlation coefficients of 29 LASSO-selected metabolites
Metabolites	1-Aminocyclopropanecarboxylic acid	2-Aminoethylphosphonic acid	4-Aminobutyric acid	4-Pyridoxic acid	5-Aminovaleric acid	5-Methylcytosine	Chlorogenic acid	D-Pantothenic acid	Folic acid	Galactaric acid	Glucosamine / Galactosamine	Glycerophosphocholine	Histamine / Cytosine	L-Glutamic acid	L-Histidine	L-Ornithine	L-Pipecolic acid	L-Proline	L-Threonic acid	Nicotinamide	O-Phosphorylethanolamine	Phosphocholine	Pyridoxal	Pyridoxamine	Rhoifolin	Serotonin	Syringetin-3-O-glucoside / Syringetin-3-O-galactoside	Trigonelline	Tyramine
1-Aminocyclopropanecarboxylic acid	1	0.0481178	-0.0747889	0.459863	-0.0629004	0.0440937	-0.594855	-0.261254	0.436237	-0.542142	0.404382	-0.506053	-0.533871	0.717476	0.291467	-0.219911	-0.161024	0.28763	-0.563306	-0.580383	0.0215547	0.158651	0.0407021	-0.278846	-0.607653	-0.604716	0.277909	-0.429929	-0.529498
2-Aminoethylphosphonic acid	0.0481178	1	0.0476407	0.398256	0.00893575	0.707257	-0.167647	0.00053981	-0.0309822	-0.0595369	0.317604	-0.0503067	0.0123174	0.196331	0.123563	-0.203337	-0.0380649	0.077183	-0.0620379	-0.100994	-0.0643861	0.00736831	-0.0609366	-0.129037	-0.163043	-0.0320782	0.0293858	0.0181876	0.00405757
4-Aminobutyric acid	-0.0747889	0.0476407	1	-0.369515	0.240487	0.0278755	0.512455	0.600403	-0.248368	0.464322	-0.0893425	0.550977	0.572638	0.0130059	0.0697643	0.269144	0.318822	0.0558372	0.57763	0.570551	0.255138	-0.093968	0.290051	0.497525	0.300476	0.416359	-0.314475	0.419686	0.526027
4-Pyridoxic acid	0.459863	0.398256	-0.369515	1	-0.039475	0.344862	-0.729465	-0.432531	0.395234	-0.615728	0.435669	-0.646618	-0.645042	0.388458	0.276077	-0.352173	-0.243007	0.193061	-0.721906	-0.718691	-0.108928	0.361	-0.155803	-0.578657	-0.547908	-0.58461	0.587178	-0.441523	-0.575812
5-Aminovaleric acid	-0.0629004	0.00893575	0.240487	-0.039475	1	0.0244143	0.142645	0.192721	-0.130014	0.140534	-0.0261067	0.127773	0.165353	-0.0924424	-0.262452	0.0790004	0.0189232	-0.0423064	0.148595	0.177396	-0.107433	-0.015915	0.122136	0.0596607	0.142784	0.177724	0.0202084	0.298117	0.099653
5-Methylcytosine	0.0440937	0.707257	0.0278755	0.344862	0.0244143	1	-0.162748	0.00470331	0.0151163	-0.0461189	0.331955	-0.0731931	0.0147842	0.18215	0.134178	-0.223928	-0.0506955	0.0388503	-0.0699425	-0.0982994	-0.122514	-0.0745881	-0.00574962	-0.120128	-0.201549	-0.0353728	-0.0188249	0.0484158	-0.000820893
Chlorogenic acid	-0.594855	-0.167647	0.512455	-0.729465	0.142645	-0.162748	1	0.627873	-0.430427	0.731393	-0.460638	0.84509	0.85016	-0.50395	-0.245038	0.36561	0.420147	-0.177508	0.907785	0.895986	0.277134	-0.2384	0.194565	0.655865	0.791185	0.78356	-0.496184	0.600265	0.769531
D-Pantothenic acid	-0.261254	0.00053981	0.600403	-0.432531	0.192721	0.00470331	0.627873	1	-0.222827	0.60371	-0.402996	0.616359	0.706646	-0.315419	0.0999703	0.457644	0.418008	0.0313966	0.681274	0.655428	0.499754	0.136997	0.304102	0.706726	0.476184	0.599518	-0.280401	0.585739	0.737715
Folic acid	0.436237	-0.0309822	-0.248368	0.395234	-0.130014	0.0151163	-0.430427	-0.222827	1	-0.468841	0.274976	-0.464756	-0.4995	0.29308	0.237862	-0.152407	-0.017556	0.308333	-0.502852	-0.531163	0.0782955	0.330133	0.0741171	-0.309578	-0.389209	-0.521003	0.471546	-0.408081	-0.40329
Galactaric acid	-0.542142	-0.0595369	0.464322	-0.615728	0.140534	-0.0461189	0.731393	0.60371	-0.468841	1	-0.413746	0.887019	0.707016	-0.445754	-0.220269	0.387406	0.255802	-0.204743	0.814707	0.830747	0.214413	-0.227776	0.192332	0.592393	0.726151	0.84821	-0.484711	0.765146	0.782106
Glucosamine / Galactosamine	0.404382	0.317604	-0.0893425	0.435669	-0.0261067	0.331955	-0.460638	-0.402996	0.274976	-0.413746	1	-0.401573	-0.358735	0.400944	0.0306738	-0.312779	-0.202494	0.111069	-0.422677	-0.434479	-0.209789	-0.14144	-0.0188199	-0.333708	-0.465051	-0.466763	0.0859735	-0.323352	-0.41485
Glycerophosphocholine	-0.506053	-0.0503067	0.550977	-0.646618	0.127773	-0.0731931	0.84509	0.616359	-0.464756	0.887019	-0.401573	1	0.83091	-0.375634	-0.242216	0.375916	0.235476	-0.158864	0.912611	0.916101	0.263297	-0.219252	0.218391	0.621621	0.709504	0.827065	-0.513027	0.776982	0.757058
Histamine / Cytosine	-0.533871	0.0123174	0.572638	-0.645042	0.165353	0.0147842	0.85016	0.706646	-0.4995	0.707016	-0.358735	0.83091	1	-0.419936	-0.155653	0.434106	0.275036	-0.137561	0.928992	0.902354	0.230029	-0.2693	0.129906	0.741926	0.653647	0.750021	-0.523776	0.668346	0.768905
L-Glutamic acid	0.717476	0.196331	0.0130059	0.388458	-0.0924424	0.18215	-0.50395	-0.315419	0.29308	-0.445754	0.400944	-0.375634	-0.419936	1	0.285366	-0.317102	-0.130435	0.307601	-0.441584	-0.444515	-0.226101	-0.119333	0.0814969	-0.355258	-0.551865	-0.51444	0.157142	-0.375604	-0.405707
L-Histidine	0.291467	0.123563	0.0697643	0.276077	-0.262452	0.134178	-0.245038	0.0999703	0.237862	-0.220269	0.0306738	-0.242216	-0.155653	0.285366	1	0.0451466	0.297182	0.492297	-0.206037	-0.236482	0.241398	0.197309	0.130592	0.0751923	-0.248811	-0.235133	0.180029	-0.313691	0.0288268
L-Ornithine	-0.219911	-0.203337	0.269144	-0.352173	0.0790004	-0.223928	0.36561	0.457644	-0.152407	0.387406	-0.312779	0.375916	0.434106	-0.317102	0.0451466	1	0.139073	-0.0382664	0.392837	0.404796	0.312925	-0.0278653	0.133009	0.582619	0.370187	0.401212	-0.189077	0.366068	0.453328
L-Pipecolic acid	-0.161024	-0.0380649	0.318822	-0.243007	0.0189232	-0.0506955	0.420147	0.418008	-0.017556	0.255802	-0.202494	0.235476	0.275036	-0.130435	0.297182	0.139073	1	0.407462	0.309741	0.27125	0.293822	-0.0101989	0.213017	0.334742	0.320664	0.28407	-0.119736	0.0353823	0.512885
L-Proline	0.28763	0.077183	0.0558372	0.193061	-0.0423064	0.0388503	-0.177508	0.0313966	0.308333	-0.204743	0.111069	-0.158864	-0.137561	0.307601	0.492297	-0.0382664	0.407462	1	-0.172243	-0.199828	0.129314	0.0530234	0.184178	-0.00133118	-0.224168	-0.190127	0.137147	-0.286695	0.0415829
L-Threonic acid	-0.563306	-0.0620379	0.57763	-0.721906	0.148595	-0.0699425	0.907785	0.681274	-0.502852	0.814707	-0.422677	0.912611	0.928992	-0.441584	-0.206037	0.392837	0.309741	-0.172243	1	0.948781	0.220498	-0.269573	0.164294	0.707186	0.73383	0.821891	-0.543375	0.683826	0.789907
Nicotinamide	-0.580383	-0.100994	0.570551	-0.718691	0.177396	-0.0982994	0.895986	0.655428	-0.531163	0.830747	-0.434479	0.916101	0.902354	-0.444515	-0.236482	0.404796	0.27125	-0.199828	0.948781	1	0.214647	-0.288903	0.194338	0.669067	0.73299	0.82133	-0.548253	0.729299	0.780576
O-Phosphorylethanolamine	0.0215547	-0.0643861	0.255138	-0.108928	-0.107433	-0.122514	0.277134	0.499754	0.0782955	0.214413	-0.209789	0.263297	0.230029	-0.226101	0.241398	0.312925	0.293822	0.129314	0.220498	0.214647	1	0.455318	0.140922	0.374951	0.157893	0.238993	-0.0260805	0.18806	0.358736
Phosphocholine	0.158651	0.00736831	-0.093968	0.361	-0.015915	-0.0745881	-0.2384	0.136997	0.330133	-0.227776	-0.14144	-0.219252	-0.2693	-0.119333	0.197309	-0.0278653	-0.0101989	0.0530234	-0.269573	-0.288903	0.455318	1	-0.0189753	-0.124266	-0.168441	-0.156313	0.434242	-0.0643298	-0.162039
Pyridoxal	0.0407021	-0.0609366	0.290051	-0.155803	0.122136	-0.00574962	0.194565	0.304102	0.0741171	0.192332	-0.0188199	0.218391	0.129906	0.0814969	0.130592	0.133009	0.213017	0.184178	0.164294	0.194338	0.140922	-0.0189753	1	0.204205	0.120755	0.117088	-0.0386173	0.147654	0.288837
Pyridoxamine	-0.278846	-0.129037	0.497525	-0.578657	0.0596607	-0.120128	0.655865	0.706726	-0.309578	0.592393	-0.333708	0.621621	0.741926	-0.355258	0.0751923	0.582619	0.334742	-0.00133118	0.707186	0.669067	0.374951	-0.124266	0.204205	1	0.553613	0.596854	-0.356249	0.485289	0.723057
Rhoifolin	-0.607653	-0.163043	0.300476	-0.547908	0.142784	-0.201549	0.791185	0.476184	-0.389209	0.726151	-0.465051	0.709504	0.653647	-0.551865	-0.248811	0.370187	0.320664	-0.224168	0.73383	0.73299	0.157893	-0.168441	0.120755	0.553613	1	0.745551	-0.195962	0.58119	0.689418
Serotonin	-0.604716	-0.0320782	0.416359	-0.58461	0.177724	-0.0353728	0.78356	0.599518	-0.521003	0.84821	-0.466763	0.827065	0.750021	-0.51444	-0.235133	0.401212	0.28407	-0.190127	0.821891	0.82133	0.238993	-0.156313	0.117088	0.596854	0.745551	1	-0.442459	0.732404	0.84529
Syringetin-3-O-glucoside / Syringetin-3-O-galactoside	0.277909	0.0293858	-0.314475	0.587178	0.0202084	-0.0188249	-0.496184	-0.280401	0.471546	-0.484711	0.0859735	-0.513027	-0.523776	0.157142	0.180029	-0.189077	-0.119736	0.137147	-0.543375	-0.548253	-0.0260805	0.434242	-0.0386173	-0.356249	-0.195962	-0.442459	1	-0.380686	-0.394828
Trigonelline	-0.429929	0.0181876	0.419686	-0.441523	0.298117	0.0484158	0.600265	0.585739	-0.408081	0.765146	-0.323352	0.776982	0.668346	-0.375604	-0.313691	0.366068	0.0353823	-0.286695	0.683826	0.729299	0.18806	-0.0643298	0.147654	0.485289	0.58119	0.732404	-0.380686	1	0.585309
Tyramine	-0.529498	0.00405757	0.526027	-0.575812	0.099653	-0.000820893	0.769531	0.737715	-0.40329	0.782106	-0.41485	0.757058	0.768905	-0.405707	0.0288268	0.453328	0.512885	0.0415829	0.789907	0.780576	0.358736	-0.162039	0.288837	0.723057	0.689418	0.84529	-0.394828	0.585309	1

## Sheet: Supplementary Table S4 (b)
Table S4 (b) p-value of Pearson correlation coefficients of 29 Lasso-selected metabolites
Metabolites	1-Aminocyclopropanecarboxylic acid	2-Aminoethylphosphonic acid	4-Aminobutyric acid	4-Pyridoxic acid	5-Aminovaleric acid	5-Methylcytosine	Chlorogenic acid	D-Pantothenic acid	Folic acid	Galactaric acid	Glucosamine / Galactosamine	Glycerophosphocholine	Histamine / Cytosine	L-Glutamic acid	L-Histidine	L-Ornithine	L-Pipecolic acid	L-Proline	L-Threonic acid	Nicotinamide	O-Phosphorylethanolamine	Phosphocholine	Pyridoxal	Pyridoxamine	Rhoifolin	Serotonin	Syringetin-3-O-glucoside / Syringetin-3-O-galactoside	Trigonelline	Tyramine
1-Aminocyclopropanecarboxylic acid	0	0.443342	0.23309	8.43341e-15	0.316114	0.482437	6.82034e-26	2.3023e-05	2.56701e-13	5.82871e-21	1.72021e-11	4.71256e-18	2.90387e-20	9.05334e-42	2.09487e-06	0.000392831	0.00986186	2.88553e-06	7.77819e-23	1.89339e-24	0.731427	0.0110183	0.516781	5.90188e-06	3.12748e-27	6.42197e-27	6.36082e-06	6.11524e-13	6.66821e-20
2-Aminoethylphosphonic acid	0.443342	0	0.447881	3.67423e-11	0.886863	3.92328e-40	0.0071823	0.993143	0.621724	0.342737	2.08213e-07	0.422857	0.844516	0.00159561	0.0482781	0.00106895	0.54433	0.218427	0.32281	0.106936	0.304797	0.906608	0.33149	0.0391018	0.008964	0.609441	0.639803	0.772121	0.94849
4-Aminobutyric acid	0.23309	0.447881	0	1.05685e-09	0.00010185	0.657106	1.52174e-18	1.82306e-26	5.88006e-05	4.29453e-15	0.15406	9.97955e-22	1.04901e-23	0.835943	0.266086	1.26504e-05	1.85948e-07	0.373618	3.49795e-24	1.65101e-23	3.61491e-05	0.133757	2.35882e-06	2.04774e-17	9.69441e-07	3.72745e-12	2.77788e-07	2.41104e-12	1.27904e-19
4-Pyridoxic acid	8.43341e-15	3.67423e-11	1.05685e-09	0	0.52951	1.46566e-08	8.74571e-44	4.2842e-13	5.31252e-11	4.15782e-28	2.77749e-13	1.04825e-31	1.63735e-31	1.19807e-10	7.35854e-06	6.8784e-09	8.56085e-05	0.00191507	1.67742e-42	5.7214e-42	0.0819473	2.68864e-09	0.0125636	2.78374e-24	1.85323e-21	7.29607e-25	4.05936e-25	1.22291e-13	5.229e-24
5-Aminovaleric acid	0.316114	0.886863	0.00010185	0.52951	0	0.697443	0.0224398	0.00195139	0.0376294	0.0245311	0.677605	0.0410781	0.00802584	0.140212	2.10479e-05	0.207745	0.763173	0.50038	0.0173545	0.00441248	0.0862578	0.799951	0.0509465	0.341733	0.0223075	0.00433886	0.747615	1.18917e-06	0.111698
5-Methylcytosine	0.482437	3.92328e-40	0.657106	1.46566e-08	0.697443	0	0.00909041	0.940306	0.809794	0.462533	5.31825e-08	0.243241	0.813897	0.00344852	0.031869	0.000304698	0.419276	0.536051	0.264864	0.116672	0.0502289	0.23435	0.92706	0.054908	0.00118551	0.573182	0.764367	0.44052	0.989572
Chlorogenic acid	6.82034e-26	0.0071823	1.52174e-18	8.74571e-44	0.0224398	0.00909041	0	1.78731e-29	5.71435e-13	4.05172e-44	7.50468e-15	4.96505e-71	1.02139e-72	6.79593e-18	7.43296e-05	1.62714e-09	2.26898e-12	0.00438713	7.89853e-98	1.59315e-91	6.76616e-06	0.000117442	0.00176151	7.25682e-33	3.61652e-56	2.0202e-54	2.57055e-17	1.8848e-26	2.19488e-51
D-Pantothenic acid	2.3023e-05	0.993143	1.82306e-26	4.2842e-13	0.00195139	0.940306	1.78731e-29	0	0.000326816	8.20423e-27	2.04524e-11	3.54281e-28	4.88871e-40	2.54745e-07	0.110557	1.17551e-14	3.00532e-12	0.617068	2.84442e-36	8.25027e-33	1.40033e-17	0.0284107	7.05735e-07	4.7493e-40	6.79598e-16	2.25424e-26	5.20901e-06	5.64232e-25	3.10017e-45
Folic acid	2.56701e-13	0.621724	5.88006e-05	5.31252e-11	0.0376294	0.809794	5.71435e-13	0.000326816	0	2.14579e-15	8.02755e-06	4.01935e-15	1.46262e-17	1.82837e-06	0.000121805	0.0146526	0.779828	4.84567e-07	8.21949e-18	4.86571e-20	0.211843	6.3495e-08	0.237326	4.33339e-07	1.09572e-10	3.24041e-19	1.40931e-15	1.07959e-11	1.97162e-11
Galactaric acid	5.82871e-21	0.342737	4.29453e-15	4.15782e-28	0.0245311	0.462533	4.05172e-44	8.20423e-27	2.14579e-15	0	5.23051e-12	3.20512e-87	4.279e-40	6.69259e-14	0.000384105	1.35701e-10	3.4442e-05	0.000984838	4.71767e-62	1.43442e-66	0.000552175	0.000237847	0.0019937	1.21467e-25	3.23272e-43	4.62745e-72	1.72673e-16	1.76444e-50	4.26956e-54
Glucosamine / Galactosamine	1.72021e-11	2.08213e-07	0.15406	2.77749e-13	0.677605	5.31825e-08	7.50468e-15	2.04524e-11	8.02755e-06	5.23051e-12	0	2.44065e-11	3.43078e-09	2.63864e-11	0.6252	3.24339e-07	0.00112257	0.0760806	1.6229e-12	3.27549e-13	0.000730489	0.0236138	0.764428	4.47935e-08	3.84262e-15	2.95585e-15	0.170255	1.21562e-07	4.53472e-12
Glycerophosphocholine	4.71256e-18	0.422857	9.97955e-22	1.04825e-31	0.0410781	0.243241	4.96505e-71	3.54281e-28	4.01935e-15	3.20512e-87	2.44065e-11	0	1.28378e-66	5.31123e-10	9.04217e-05	5.14383e-10	0.000143075	0.0109097	1.17438e-100	8.33812e-103	1.97514e-05	0.000409378	0.000431983	9.18723e-29	1.73683e-40	1.71709e-65	1.37408e-18	5.70781e-53	7.33487e-49
Histamine / Cytosine	2.90387e-20	0.844516	1.04901e-23	1.63735e-31	0.00802584	0.813897	1.02139e-72	4.88871e-40	1.46262e-17	4.279e-40	3.43078e-09	1.28378e-66	0	2.33295e-12	0.0126498	3.44855e-13	7.98966e-06	0.0277584	1.21223e-111	7.93795e-95	0.000205333	1.24992e-05	0.0377886	5.36595e-46	1.38885e-32	1.67109e-47	1.94356e-19	1.6958e-34	2.96394e-51
L-Glutamic acid	9.05334e-42	0.00159561	0.835943	1.19807e-10	0.140212	0.00344852	6.79593e-18	2.54745e-07	1.82837e-06	6.69259e-14	2.63864e-11	5.31123e-10	2.33295e-12	0	3.47807e-06	2.18128e-07	0.0370089	5.17349e-07	1.2124e-13	7.992e-14	0.000265056	0.0565458	0.193693	4.96969e-09	8.33404e-22	1.06673e-18	0.0118146	5.32962e-10	1.45678e-11
L-Histidine	2.09487e-06	0.0482781	0.266086	7.35854e-06	2.10479e-05	0.031869	7.43296e-05	0.110557	0.000121805	0.000384105	0.6252	9.04217e-05	0.0126498	3.47807e-06	0	0.472032	1.28883e-06	4.94072e-17	0.000912803	0.000133716	9.56705e-05	0.00151004	0.0367807	0.230572	5.69811e-05	0.000146408	0.00385222	2.98444e-07	0.646186
L-Ornithine	0.000392831	0.00106895	1.26504e-05	6.8784e-09	0.207745	0.000304698	1.62714e-09	1.17551e-14	0.0146526	1.35701e-10	3.24339e-07	5.14383e-10	3.44855e-13	2.18128e-07	0.472032	0	0.0260745	0.5422	7.0984e-11	1.63315e-11	3.20039e-07	0.657224	0.0334048	1.14542e-24	9.80651e-10	2.55244e-11	0.00238256	1.54732e-09	2.22758e-14
L-Pipecolic acid	0.00986186	0.54433	1.85948e-07	8.56085e-05	0.763173	0.419276	2.26898e-12	3.00532e-12	0.779828	3.4442e-05	0.00112257	0.000143075	7.98966e-06	0.0370089	1.28883e-06	0.0260745	0	1.1675e-11	4.27008e-07	1.07473e-05	1.71698e-06	0.871	0.000601253	4.04636e-08	1.56569e-07	3.86766e-06	0.0557107	0.573079	1.4094e-18
L-Proline	2.88553e-06	0.218427	0.373618	0.00191507	0.50038	0.536051	0.00438713	0.617068	4.84567e-07	0.000984838	0.0760806	0.0109097	0.0277584	5.17349e-07	4.94072e-17	0.5422	1.1675e-11	0	0.00572596	0.00130862	0.0386791	0.398213	0.00309874	0.98309	0.000300062	0.00225017	0.0282365	3.11746e-06	0.507743
L-Threonic acid	7.77819e-23	0.32281	3.49795e-24	1.67742e-42	0.0173545	0.264864	7.89853e-98	2.84442e-36	8.21949e-18	4.71767e-62	1.6229e-12	1.17438e-100	1.21223e-111	1.2124e-13	0.000912803	7.0984e-11	4.27008e-07	0.00572596	0	4.1626e-129	0.000378621	1.22386e-05	0.00844443	4.02513e-40	1.51708e-44	5.09208e-64	4.57039e-21	1.23787e-36	7.18202e-56
Nicotinamide	1.89339e-24	0.106936	1.65101e-23	5.7214e-42	0.00441248	0.116672	1.59315e-91	8.25027e-33	4.86571e-20	1.43442e-66	3.27549e-13	8.33812e-103	7.93795e-95	7.992e-14	0.000133716	1.63315e-11	1.07473e-05	0.00130862	4.1626e-129	0	0.000544314	2.59598e-06	0.00178392	1.35744e-34	2.13129e-44	7.30664e-64	1.72919e-21	9.34104e-44	9.32788e-54
O-Phosphorylethanolamine	0.731427	0.304797	3.61491e-05	0.0819473	0.0862578	0.0502289	6.76616e-06	1.40033e-17	0.211843	0.000552175	0.000730489	1.97514e-05	0.000205333	0.000265056	9.56705e-05	3.20039e-07	1.71698e-06	0.0386791	0.000378621	0.000544314	0	1.66087e-14	0.0241339	5.73935e-10	0.0114123	0.000112798	0.67791	0.00251742	3.43039e-09
Phosphocholine	0.0110183	0.906608	0.133757	2.68864e-09	0.799951	0.23435	0.000117442	0.0284107	6.3495e-08	0.000237847	0.0236138	0.000409378	1.24992e-05	0.0565458	0.00151004	0.657224	0.871	0.398213	1.22386e-05	2.59598e-06	1.66087e-14	0	0.762541	0.0470074	0.00690924	0.0122738	3.38428e-13	0.305221	0.00940101
Pyridoxal	0.516781	0.33149	2.35882e-06	0.0125636	0.0509465	0.92706	0.00176151	7.05735e-07	0.237326	0.0019937	0.764428	0.000431983	0.0377886	0.193693	0.0367807	0.0334048	0.000601253	0.00309874	0.00844443	0.00178392	0.0241339	0.762541	0	0.00101628	0.053645	0.0613886	0.5385	0.0180852	2.6102e-06
Pyridoxamine	5.90188e-06	0.0391018	2.04774e-17	2.78374e-24	0.341733	0.054908	7.25682e-33	4.7493e-40	4.33339e-07	1.21467e-25	4.47935e-08	9.18723e-29	5.36595e-46	4.96969e-09	0.230572	1.14542e-24	4.04636e-08	0.98309	4.02513e-40	1.35744e-34	5.73935e-10	0.0470074	0.00101628	0	5.83486e-22	4.25269e-26	4.47357e-09	1.57143e-16	1.07654e-42
Rhoifolin	3.12748e-27	0.008964	9.69441e-07	1.85323e-21	0.0223075	0.00118551	3.61652e-56	6.79598e-16	1.09572e-10	3.23272e-43	3.84262e-15	1.73683e-40	1.38885e-32	8.33404e-22	5.69811e-05	9.80651e-10	1.56569e-07	0.000300062	1.51708e-44	2.13129e-44	0.0114123	0.00690924	0.053645	5.83486e-22	0	1.15354e-46	0.00162903	1.57982e-24	1.93961e-37
Serotonin	6.42197e-27	0.609441	3.72745e-12	7.29607e-25	0.00433886	0.573182	2.0202e-54	2.25424e-26	3.24041e-19	4.62745e-72	2.95585e-15	1.71709e-65	1.67109e-47	1.06673e-18	0.000146408	2.55244e-11	3.86766e-06	0.00225017	5.09208e-64	7.30664e-64	0.000112798	0.0122738	0.0613886	4.25269e-26	1.15354e-46	0	1.07106e-13	2.69917e-44	4.26891e-71
Syringetin-3-O-glucoside / Syringetin-3-O-galactoside	6.36082e-06	0.639803	2.77788e-07	4.05936e-25	0.747615	0.764367	2.57055e-17	5.20901e-06	1.40931e-15	1.72673e-16	0.170255	1.37408e-18	1.94356e-19	0.0118146	0.00385222	0.00238256	0.0557107	0.0282365	4.57039e-21	1.72919e-21	0.67791	3.38428e-13	0.5385	4.47357e-09	0.00162903	1.07106e-13	0	2.97701e-10	5.58019e-11
Trigonelline	6.11524e-13	0.772121	2.41104e-12	1.22291e-13	1.18917e-06	0.44052	1.8848e-26	5.64232e-25	1.07959e-11	1.76444e-50	1.21562e-07	5.70781e-53	1.6958e-34	5.32962e-10	2.98444e-07	1.54732e-09	0.573079	3.11746e-06	1.23787e-36	9.34104e-44	0.00251742	0.305221	0.0180852	1.57143e-16	1.57982e-24	2.69917e-44	2.97701e-10	0	6.22307e-25
Tyramine	6.66821e-20	0.94849	1.27904e-19	5.229e-24	0.111698	0.989572	2.19488e-51	3.10017e-45	1.97162e-11	4.26956e-54	4.53472e-12	7.33487e-49	2.96394e-51	1.45678e-11	0.646186	2.22758e-14	1.4094e-18	0.507743	7.18202e-56	9.32788e-54	3.43039e-09	0.00940101	2.6102e-06	1.07654e-42	1.93961e-37	4.26891e-71	5.58019e-11	6.22307e-25	0

## Sheet: Supplementary Table S5
Table S5 Coordinate values of 256 leaf samples from CA.
Leaf sample ID	Greenhouse	Cultivars	Sampling times	Dim.1	Dim.2	Dim.3	Dim.4	Dim.5	Dim.6	Dim.7	Dim.8	Dim.9	Dim.10	Dim.11	Dim.12	Dim.13	Dim.14	Dim.15	Dim.16	Dim.17	Dim.18	Dim.19	Dim.20	Dim.21	Dim.22	Dim.23	Dim.24	Dim.25	Dim.26	Dim.27	Dim.28
1	TK01	CFMoY	12:00:00	-0.394391	0.0835697	0.273983	0.0505038	-0.00295013	0.0567033	0.042391	-0.00657679	0.0434118	-0.00604372	0.0190799	-0.0359205	-0.0152063	-0.00291994	-0.0154038	-0.0034579	-0.0176548	-0.00216772	0.00299094	0.00619444	-0.000987538	0.00473498	-0.00627776	-0.00502402	0.000325609	0.00123263	-0.00325017	-0.000322309
2	TK01	CFMoY	12:00:00	-0.577119	0.352902	0.205227	0.00169903	0.025689	0.0463419	0.0177381	-0.0281602	0.0219465	0.0329897	0.0332088	-0.0245049	-0.0316439	-0.0115617	-0.00182236	0.00741131	-0.0107331	0.00245437	-0.00360067	-0.00131476	-0.00603137	-0.00206519	0.000575307	0.00595124	-0.00232984	0.00198713	0.0024693	0.0018345
3	TK01	CFMoY	14:00:00	-0.271115	-0.038074	0.341534	0.0452065	0.0468623	0.0428669	0.0364882	0.00843506	0.0338981	-0.0182605	-0.0108814	0.0115081	-0.0129053	-0.00184945	-0.00931824	-0.00277164	0.00219305	0.00718322	0.000242728	-0.0101969	-0.00821975	0.000478072	-0.00423088	-0.00031801	-0.00417147	0.00131996	0.000634226	-0.000960664
4	TK01	CFMoY	14:00:00	-0.469157	0.0384499	0.377239	0.0137001	0.0403727	0.0223375	0.055202	0.0117387	-0.00351749	0.0162512	-0.0158625	-0.0395721	-0.0226674	-0.0195559	-0.0192729	0.0105143	-0.0101376	0.00560855	-0.00860827	0.00361502	-0.00138529	-0.000786247	0.00641304	-0.00065516	0.000334298	0.00345672	0.00351507	-0.000651582
5	TK01	CFMoY	16:00:00	-0.578772	0.250265	0.343593	0.00186811	0.0124737	0.0169388	0.0401816	-0.0368116	-0.0082174	-0.00227782	0.000825909	-0.0180258	-0.0192635	-0.00273767	-0.00676586	0.0112614	-0.00358858	0.0127783	0.000142838	-0.00228068	0.00209214	-0.00387041	-0.000135166	0.00335795	0.00132534	-0.00153192	0.000204035	0.00158606
6	TK01	CFMoY	16:00:00	-0.471544	0.109259	0.210018	0.111927	-0.0895251	0.111882	-0.0403717	0.00895126	0.0159269	0.014935	-0.00249323	-0.0300063	0.0120532	-0.0101612	-0.00723309	-0.00339918	-0.013915	-0.00104175	0.00667778	0.00471424	-0.0063173	0.00663878	-0.0012012	-0.00289159	-0.00244589	-0.00748841	0.00204437	0.00166649
7	TK01	CFMoY	18:00:00	-0.794399	0.886223	-0.0854897	-0.129421	-0.0632247	-0.0190298	0.0265837	-0.0402783	-0.0110895	-0.0382559	-0.0477476	0.012744	0.00900308	-0.0109967	-0.0102514	-0.00781572	-0.00246593	-0.00750527	0.00219078	-0.00554838	-0.00188539	-0.00262405	0.00134498	-0.00217086	-0.000396477	0.000321876	-0.0032566	0.000885746
8	TK01	CFMoY	18:00:00	-0.446737	-0.0433375	0.355259	0.0763619	0.0458058	0.0373085	0.0495587	-0.0298676	4.7706e-05	0.00107766	-0.0133197	-0.0246861	-0.00870999	-0.00952026	-0.0116327	0.000976272	0.0056482	0.00881858	-0.00476133	-0.010514	-0.00379536	0.00180571	0.00280177	0.00478465	0.000450935	-0.000175058	-0.00250091	0.00125939
9	TK01	CFMoY	20:00:00	-0.548787	0.582514	-0.17583	0.0413169	-0.0544754	0.0870787	-0.0634269	0.00741854	0.0180171	-0.00287371	-0.0312557	-0.0216715	0.0093559	-0.00281067	-0.00629325	0.00660187	-0.00494943	0.000865195	0.00305957	0.000401851	0.00109289	0.00328197	-0.000871742	0.00241133	0.00289596	-0.00248349	-0.00120361	0.000752745
10	TK01	CFMoY	20:00:00	-0.310317	0.215132	-0.115684	0.124394	0.050449	0.00386416	0.0285495	-0.0140982	0.0104915	-0.0481121	-0.00935904	0.0129166	0.0226658	0.0082572	0.00574271	-0.0156077	-0.0192741	-0.0123603	-0.00676883	-0.00406995	0.00876767	-0.00265794	-0.00395344	-0.00638485	0.00389607	-0.00731169	-0.00087267	-0.000743775
11	TK01	CFMoY	22:00:00	-0.364194	0.260323	-0.144149	0.0737608	-0.00096174	0.0592109	0.00673013	-0.0198137	0.040189	-0.0382876	0.00501965	-0.0108412	0.0110058	0.006647	-0.0101633	-0.00138068	0.022093	-0.0116338	0.014161	0.00186432	-0.00468091	-0.0030009	0.00450077	0.0010788	-0.000576923	-0.00096702	-0.000272243	0.00116732
12	TK01	CFMoY	22:00:00	-0.728591	0.991599	-0.321882	-0.0867978	-0.0402907	0.0163823	-0.0622651	-0.0315953	-0.00929223	-0.000415847	-0.0186177	0.00863559	0.0144516	0.000155257	0.0119475	0.0105932	-0.0082966	0.00843383	-0.00140429	-0.00404749	-0.00426763	0.00300642	-0.000378361	-1.05968e-05	-0.00275703	-0.000737355	2.01424e-05	0.000782332
13	TK01	A9	12:00:00	-0.433144	0.0675158	0.200814	0.186124	-0.112281	0.140521	-0.0214678	0.0500195	0.0657964	0.0458064	0.0522863	-0.0165067	-0.00963216	0.0178706	0.00634909	-0.00070417	-0.0168608	0.00601144	0.0110829	0.00693912	0.00518583	-0.00598778	-0.00454805	0.000402906	0.00345825	0.00330093	0.000480209	0.00323507
14	TK01	A9	12:00:00	-0.245825	-0.12244	0.144526	0.0965691	-0.0454085	0.00757542	0.0650501	0.0823917	0.0184918	-0.0110742	-0.0137407	0.0452012	-0.0236923	-0.000508832	-0.00997238	-0.00249166	-0.00433502	-0.0242235	-0.00958821	0.00208634	-0.00849445	-0.00623865	-0.000680167	-0.00234533	-0.00666653	0.00176894	-0.00195544	-0.000346949
15	TK01	A9	14:00:00	-0.549373	0.531601	0.195838	-0.0562278	-0.0411681	0.0188224	-0.0349413	-0.0048617	-0.0085882	-0.000117973	-0.0125767	0.0161708	-0.00855425	-0.0100085	-0.0206065	-0.000149965	0.000814313	0.00900581	0.00316342	-0.000983174	0.00432667	-0.00248394	0.000670622	-0.00148412	-0.00189262	-0.000122309	0.00398319	0.00128734
16	TK01	A9	14:00:00	-0.549361	0.0791054	0.27232	0.192228	0.0343089	0.12876	0.0153541	-0.0475933	0.0596968	0.0610441	0.0975399	-0.0489768	-0.051526	0.0247617	-0.00511419	0.0306828	-0.0220965	0.0127661	0.00396433	-0.0134672	0.0091507	-0.00354979	0.000726906	-0.00159268	-0.000350646	-0.00127838	-0.000695809	-0.00182482
17	TK01	A9	16:00:00	-0.448417	0.0258642	0.248162	0.0364625	-0.0432149	0.033086	0.0198381	0.0120501	-0.00457808	0.0168401	-0.00227907	-0.00946165	-0.0122152	-0.00864103	-0.0138466	0.00139431	0.000522332	0.017408	-0.00350985	-0.0114379	-0.0100559	-0.00486334	-0.00170958	-0.000323329	-0.00221055	-0.00246856	0.000516644	0.000964243
18	TK01	A9	16:00:00	-0.315206	-0.0871601	0.145168	0.0455749	-0.0384533	0.0147053	0.0652297	0.0558131	0.0267786	0.0109769	0.0359188	0.0245821	-0.0186637	0.00128636	0.00349076	-0.0117843	-0.0114003	0.00200735	-0.00307227	-0.00275856	-0.00588418	-0.00831129	-0.00528338	-0.0114814	-0.00159895	0.00113259	-0.00209583	0.00113078
19	TK01	A9	18:00:00	-0.568925	0.406497	0.00447487	0.00679101	-0.0828943	-0.022987	-0.00608932	0.0524267	-0.0422191	0.0314707	-0.00403561	-0.0150565	0.000111327	-0.00655476	-0.000873281	-0.00718293	0.00973663	0.0156835	-0.00041513	0.00646126	-0.00316158	-0.00109069	-0.0028503	-0.00519505	-0.00231164	0.000229472	0.00339251	-0.000307442
20	TK01	A9	18:00:00	-0.612564	0.344309	0.108059	-0.00656364	-0.0211047	-0.0143137	0.0583874	0.0356611	-0.020586	0.0316437	0.00414731	0.00730785	0.0151589	-0.00688626	0.00710575	0.00465976	-0.0118453	0.00592406	-7.18885e-05	0.0115111	-0.00166128	-0.000393029	-0.00564427	0.0024697	-0.00440295	0.00129756	0.00430357	-0.000372714
21	TK01	A9	20:00:00	-0.412198	0.207993	-0.0370122	0.0837785	-0.0595771	0.0587936	-0.00509501	0.0169561	0.0206566	-0.00578034	-0.0301065	-0.00833843	0.0154727	-0.00315266	-0.0206661	-0.0126794	0.0126977	-0.00594192	-0.000585853	-0.00149389	0.00291426	-0.0058133	0.000373991	-0.00188195	-0.00302722	-0.00215231	0.003274	-0.0024958
22	TK01	A9	20:00:00	-0.6674	0.704503	-0.181461	0.00730695	-0.101671	-0.006517	0.0151489	0.0178158	-0.0051652	-0.00458088	-0.0141963	-0.000321794	0.0257066	0.00827321	-0.00602998	-9.92409e-05	0.0215044	0.0100775	0.00417636	0.00644786	-0.000409576	-0.0029809	-0.00555091	0.0041819	-0.0020079	-0.0013677	0.000629626	0.000823557
23	TK01	A9	22:00:00	-0.347773	0.108048	-0.112816	0.106892	-0.0859582	-0.0125316	0.0181746	0.0161404	0.000406945	0.00220843	0.0521461	-0.034258	0.000637229	-0.00974111	-0.00123922	0.00191516	0.00259115	0.00854397	-0.00657274	0.00354765	0.00609839	0.009422	-0.00615852	-0.00731551	0.000201437	-0.0056796	-0.00289911	0.00308306
24	TK01	A9	22:00:00	-0.522804	0.451003	-0.194888	0.0977325	-0.0704987	-0.0108787	0.0119453	0.023875	-0.0130148	0.00164838	0.0175612	-0.0015036	-0.0123486	-0.0165117	-0.00522985	-0.0128643	0.0140994	0.00821877	0.0207012	0.0198975	0.00896554	-0.0087856	0.00332396	-0.00183285	0.000729377	-0.000847458	-0.000379747	-0.000905175
25	TK01	CFMoY	00:00:00	-0.396515	0.255319	-0.178593	0.0914027	0.0246513	0.0263795	-0.0198661	0.0152716	-0.00375589	0.0105071	0.0285195	0.0191404	-5.33198e-05	-0.00117409	0.00377523	-0.0129804	0.00148916	0.00465322	0.00438351	0.00931749	0.0020804	-0.00238051	0.00157287	8.98331e-05	-0.00253156	-0.00154455	-0.000616085	0.000305297
26	TK01	CFMoY	00:00:00	-0.174985	0.178235	-0.086329	0.256394	0.101794	0.13975	-0.0590258	0.0230627	0.0575513	-0.0135144	-0.000589872	-0.00639756	0.0258761	0.00939635	-0.00412876	-0.00234528	0.0149832	0.010509	-0.00757925	0.000483663	0.00505338	0.00134444	0.0018843	0.0027716	0.000999826	-0.00220607	-0.00305836	-0.000575975
27	TK01	CFMoY	02:00:00	-0.465941	0.33458	-0.260718	0.044534	0.0257626	-0.00170017	-0.0185018	-0.0578267	-0.0192396	0.0108783	-0.0146076	0.0220094	0.00980417	-0.00566802	-0.00828987	-0.00059408	-0.0139565	-0.00837406	-0.00871744	0.00631544	-0.00153543	0.0103151	0.00060855	-0.00238946	0.00668965	-0.00072429	-0.00523725	-0.00162768
28	TK01	CFMoY	02:00:00	-0.337393	0.0629472	-0.203636	0.163915	0.104047	0.0100629	0.021599	0.0261847	-0.0150389	0.0241336	0.0200598	-0.0112633	0.0135074	0.0086931	0.0152209	-9.06793e-05	0.0192695	-0.000766766	-0.0124752	0.00720759	-0.00407168	-0.00268401	0.00229809	-0.00298206	0.001054	-7.08232e-05	0.00546903	0.000134351
29	TK01	CFMoY	04:00:00	-0.432082	0.0727715	-0.0541559	0.0632491	0.00311346	0.0352728	0.0858262	-0.000407866	0.0473842	-0.00184296	0.0283467	-0.0522282	-0.00400406	-0.0124197	-0.0104072	-0.00951068	-0.0154193	-0.0195917	0.00577353	-0.0103164	0.000908063	0.000367981	0.0030963	0.0030569	-0.00329143	0.00416977	0.00209107	-0.00146747
30	TK01	CFMoY	04:00:00	-0.249361	0.0886977	-0.214363	0.0765958	0.0186531	0.0606298	-0.0268606	4.3544e-05	0.0312637	-0.00620179	0.00507466	-0.018289	0.00200808	-0.00260885	0.00194885	-0.00215129	0.00786464	-0.0099501	-0.0137111	0.00153106	-0.0124517	0.00273835	0.00673863	-0.000726881	0.00666295	-0.000155479	-0.00465371	-0.000998853
31	TK01	CFMoY	06:00:00	-0.414011	0.257871	-0.120427	0.145233	0.0703622	0.0974596	-0.038139	0.0180611	0.0170392	0.0387175	-0.0345401	-0.0214974	0.0163829	0.0119779	-0.00618198	-0.00508039	0.0122552	0.000274838	-0.0103737	0.00120954	-0.00188491	0.000490269	0.0117491	0.0018406	0.00111071	0.000828317	0.00364673	-0.000438163
32	TK01	CFMoY	06:00:00	-0.464354	0.581293	-0.161685	-0.0954957	0.168366	-0.0389175	0.0275246	-0.0216652	0.0135812	0.0190086	0.0522693	-0.0219361	-0.0307019	0.0205556	0.0153022	-0.00525938	0.0041023	0.0023612	-0.00194924	0.00565497	0.00474914	-0.00800741	0.0102188	0.000248758	0.00171049	0.00212159	0.00579433	0.000880098
33	TK01	CFMoY	08:00:00	-0.271634	-0.120513	-0.0844363	0.045043	0.0131824	-0.000331181	0.020653	-0.00899224	0.00915692	0.0174963	0.0331427	-0.0380008	-0.0261873	-0.0110539	-0.0141149	-0.00315829	-0.0252392	-0.00648076	-0.00355974	-0.000857103	-0.000855093	0.00752419	0.00161785	0.00111694	0.00141306	0.00179505	-0.00217433	-0.00192456
34	TK01	CFMoY	08:00:00	-0.358217	0.230413	-0.0376857	0.0164433	-0.0277881	0.0143288	0.0428675	0.0234177	0.0364236	-0.0213981	0.0207374	-0.0123108	-0.00320149	0.00718296	0.0136175	-0.0141235	-0.00543879	-0.00892543	0.0060361	-0.00396351	-0.0051742	0.00131596	0.0020665	-0.00271665	-0.00174415	-0.00539573	-0.00362901	-0.00156585
35	TK01	CFMoY	10:00:00	-0.606982	0.750713	-0.0937761	-0.110515	-0.0185145	-0.0344761	0.000183732	0.0368168	-0.0115337	0.00785671	-0.0244884	0.0529855	-0.0269264	0.0069666	-0.00420404	0.015457	-0.00493468	-0.0121099	0.00499277	-0.00129959	-0.00524053	0.00301611	-0.000723406	0.000254509	0.00411223	0.0038498	-0.00227781	-0.00179388
36	TK01	CFMoY	10:00:00	-0.277922	0.254988	0.221628	-0.00939738	0.0505121	0.0291833	0.0205924	0.0014778	0.0527074	-0.0308335	0.0164117	0.0559812	-0.0314146	0.00785896	-0.00386837	0.00411873	-0.00244144	-0.0134953	0.00555615	0.0055204	-0.00447419	2.52077e-05	-0.00216644	0.00227346	-0.000491324	-0.000493333	0.00481328	-0.00146257
37	TK01	A9	00:00:00	-0.385798	0.0566893	-0.0643498	0.0920564	-0.00117802	0.0227209	0.081656	-0.0184358	0.0365788	-0.0277054	-0.00453991	0.0131581	0.00323122	-0.00131153	-0.0143368	-0.0166459	-0.0127811	-0.0173017	0.00683763	-0.0021951	-0.00609615	-0.00600456	0.0017264	0.00444375	0.0032846	-0.00234233	0.00186433	-0.00303955
38	TK01	A9	00:00:00	-0.206094	-0.172837	-0.109834	0.146614	-0.0647701	0.00243471	0.0318959	-0.0325489	0.0275386	-0.0286064	-0.00360318	0.0325342	-0.000305099	-0.0148681	-0.0173459	-0.0311632	0.0104933	-0.00103157	0.00384653	-0.00738426	0.00701895	-0.00272031	-0.00652607	-0.000584665	-0.0017669	0.000796862	-0.00193028	-0.0078296
39	TK01	A9	02:00:00	-0.361834	0.277423	-0.143743	0.156167	0.040493	0.062306	-0.0212361	0.0403758	0.0104291	0.00784084	-0.0301399	0.00684532	0.0191719	-0.00150873	-0.00889398	-0.00902286	0.0228248	0.00334628	-0.000483846	0.00639522	0.00880834	-0.0019372	0.00597864	-0.00248834	-0.00457506	0.00159812	-0.000540007	-0.00186167
40	TK01	A9	02:00:00	-0.31648	0.13015	-0.128803	0.118066	0.0164404	-0.00793474	0.0768687	0.0153112	0.0252615	-0.0458248	0.0160729	-0.00164624	-0.00964273	-0.0102655	-0.0173941	-0.0240034	0.00479802	-0.0107364	-0.00823751	-0.0122276	-0.00148842	-0.00986747	0.00428743	-0.00387247	-0.00165838	-0.0020613	-0.00381117	-0.00352998
41	TK01	A9	04:00:00	-0.314572	0.153734	-0.247237	0.0589513	-0.034772	-0.0242834	0.00820538	0.0291796	-0.007385	0.00593359	0.00448646	0.0124768	0.0250957	-0.000178863	-0.00103763	-0.015347	0.00532904	0.00253084	-0.0140942	8.69997e-05	0.00368354	0.0047451	-0.00444372	0.00331413	-0.00188556	-0.00256995	-0.00366653	-0.000217725
42	TK01	A9	04:00:00	-0.449843	0.365017	-0.216273	-0.0117704	0.00737481	-0.00544542	0.0624627	-0.0173261	0.0274509	-0.0273872	-0.00827133	0.00900911	0.0167808	0.0016828	-0.025256	-0.00409584	-0.010992	-0.00545121	-0.00318761	-0.0073555	0.007377	-0.00190567	0.000181529	0.00436473	-0.00449908	0.00514421	-0.000518779	0.00202717
43	TK01	A9	06:00:00	-0.329211	-0.0692731	-0.0357842	0.0468094	0.0173215	-0.0139839	0.0810557	0.0248333	0.00893186	0.0338058	-0.0225455	0.0130362	0.0211043	-0.00955921	-0.00693913	-0.0240771	-0.00344146	0.0011494	0.00201099	0.00697151	0.00191879	-0.00542015	-0.00403051	-0.00118803	0.00215669	0.0055479	-0.00214242	-0.00141436
44	TK01	A9	06:00:00	-0.328127	0.0718893	-0.103753	0.145011	-0.0280198	0.00886562	0.0500944	0.0444793	0.0149533	0.0050841	0.0424589	-0.00159267	0.0259784	-0.0106586	-0.00257538	-0.0355429	0.0017027	0.000215647	-0.00357972	0.0208966	0.00846601	-0.0068417	-0.000899498	-0.00344823	-0.00249446	0.00418344	-0.00387882	-0.00167323
45	TK01	A9	08:00:00	-0.327826	-0.0541953	0.00977661	0.0879835	0.106547	0.0246804	0.0668101	-0.0851835	0.0392519	-0.00467509	-0.0196186	0.0358804	-0.0127894	0.00250611	0.00405659	-0.0215439	0.0116082	0.00637093	-0.0156196	-0.00938568	0.000869252	-0.00614699	-0.00135865	-0.00178567	0.0024698	0.0066205	-0.00195615	0.00260298
46	TK01	A9	08:00:00	-0.478102	0.371873	-0.111028	0.0320454	-0.0296083	0.0438315	0.0046829	-0.0366006	0.0365819	0.00280068	-0.000987933	0.014005	0.0078539	0.00868648	-0.00798691	-0.00802996	0.000381424	-0.0109207	-0.00383107	0.00480758	-0.00910092	0.000715926	0.00160953	0.00194426	0.00285348	-0.00143064	-0.000894313	0.00102307
47	TK01	A9	10:00:00	-0.246654	0.00412685	0.167694	0.0823667	-0.0211396	-0.0496841	0.113631	0.0709145	0.00723514	-0.0573084	-0.0178858	0.0434257	-0.0132	-0.0159542	-0.017294	-0.0306248	0.00158557	0.010325	-0.00234253	0.00661662	0.00587514	0.000907298	0.0018178	0.00748538	-0.00401152	-6.96594e-05	-0.00664031	0.00297211
48	TK01	A9	10:00:00	-0.319007	0.122702	0.0512906	0.00803069	-0.0584573	-0.02578	0.0226299	0.0518573	-0.00781252	-0.011828	-0.0222454	0.0400929	-0.0144782	0.00642137	-0.00920048	-3.95425e-05	-0.00746628	-0.0128633	0.000301976	-0.0105899	-0.00345016	-0.00791733	-0.000973255	0.00231993	0.00226231	0.000491928	0.000340108	-0.00224602
49	TK01	CFMoY	12:00:00	-0.22572	-0.238059	0.160523	-0.0135167	-0.0698318	0.00320064	0.0076361	-0.0292567	-4.89628e-05	-0.0269608	-0.0115448	-0.0183771	-0.021611	-0.00287811	-0.00201442	0.0091874	0.0208217	0.00377423	-0.00904699	0.0124557	-0.0109077	0.00107968	-0.00319703	-0.00300238	0.00745664	0.0045116	-0.000779545	0.0096659
50	TK01	CFMoY	12:00:00	-0.166423	-0.310024	-0.0252145	-0.000196876	-0.0852878	0.00184827	0.0165165	-0.0156389	0.0147084	-0.0111865	-0.0205283	-0.00494534	-0.0154878	-0.00368943	0.0117657	-0.00637997	0.0104332	-0.00188474	-0.0126879	0.00769166	0.0108628	0.00153325	0.00281838	0.00212736	0.00388673	3.91754e-05	-0.000174598	0.00221606
51	TK01	CFMoY	14:00:00	-0.25705	-0.279123	0.129155	-0.0260535	-0.136617	0.0171181	0.0475977	0.0222991	0.0209379	-0.0226522	-0.0211156	-0.00300003	-0.00942755	-0.00123188	0.00235603	-0.00275739	-0.00485849	-0.00577036	0.00387509	0.00145429	-0.00396556	-0.00582648	0.00413382	-0.00098918	-0.00108689	-0.00132836	0.000389413	0.00255257
52	TK01	CFMoY	14:00:00	-0.255802	-0.250775	0.177563	-0.0207994	-0.0832594	0.0121419	0.0203986	-0.0434459	0.0171655	0.00451768	0.00205761	0.0102978	-0.0090543	0.00165572	-0.00165783	0.00582676	-0.000375949	-0.00626535	-0.0052658	0.00031329	0.000894422	0.00149899	-2.70113e-05	0.00546871	0.00104617	0.00154193	-0.00464949	-0.00195428
53	TK01	CFMoY	16:00:00	-0.267069	-0.293324	0.0574902	-0.0281715	-0.117601	0.00349452	-0.0082226	-0.0563111	0.0036273	0.00396076	0.00541314	0.0142064	-0.00948844	-0.0109979	0.00508409	-0.00577148	0.0116034	-0.00209093	-0.00502725	0.00593483	-0.00439343	-0.0014141	0.00542553	0.00204208	0.001372	0.00137413	0.000780701	-0.00263461
54	TK01	CFMoY	16:00:00	-0.3096	-0.248223	0.150784	-0.0140622	-0.129551	-0.00761606	0.00606445	-0.0540787	-0.000166506	-0.0084821	0.000609138	0.00202605	-0.0128268	-0.0101897	0.0069786	0.000863576	0.017074	-0.00497392	-0.00400527	0.00234632	-0.00451701	0.00614918	0.00645926	0.00387756	0.000633889	-0.00221517	0.00186997	-6.61285e-05
55	TK01	CFMoY	18:00:00	-0.289851	-0.291006	0.150798	0.00311839	-0.0861605	0.00195857	0.0258463	-0.00211558	-0.00888877	0.0022542	0.000889097	0.00181994	0.00152668	0.0110503	0.0310199	-0.00886049	0.0370278	0.0152115	0.00815848	-0.00836188	-0.015243	0.00110957	-0.0019678	0.0084567	0.00248243	-0.00225197	-0.000383639	0.00145042
56	TK01	CFMoY	18:00:00	-0.23555	-0.242926	0.125246	-0.00823204	-0.0699927	-0.000915285	0.0102168	0.0144569	-0.00829103	0.000866097	-0.00967304	-0.00542445	-0.00488129	-0.00277397	0.00951269	0.00132002	0.0114731	0.0118779	-0.00531099	0.00900822	-0.0061816	-0.0044928	0.00270534	0.00453164	0.00537783	-0.00142149	-0.00111753	-0.00261772
57	TK01	CFMoY	20:00:00	-0.194975	-0.263213	-0.118795	0.0147789	-0.0355053	-0.00388456	0.0305717	-0.0374749	0.0133682	-0.0114502	0.00516844	-0.00915782	-0.0125648	0.00436265	0.0265932	0.00475547	0.00662079	0.00324116	-0.0107475	-0.00390181	-0.00147684	-0.00231093	0.00371982	-0.00233866	-0.00790004	0.00127294	0.000374638	-0.00256579
58	TK01	CFMoY	20:00:00	-0.214471	-0.24365	-0.0380278	-0.040768	-0.0941387	-0.00259671	-0.00824105	-0.0268626	0.0117583	0.00826602	0.0130959	0.0144917	-0.00500304	-0.0139293	0.000735618	-0.0085973	6.34821e-05	-0.00675216	-0.0122861	0.0069662	0.00207772	0.000141296	-0.00385993	0.00292926	0.00173739	-0.000174765	0.00504233	0.00300972
59	TK01	CFMoY	22:00:00	-0.709324	0.758525	-0.26833	-0.233674	-0.0930308	-0.087674	0.023015	0.0225991	-0.028454	0.0189018	0.0481114	-0.0393258	-0.0339592	0.0104399	0.0200603	0.00676208	0.0102761	-0.00367578	-0.00740231	-0.00317166	0.00388823	0.0125295	0.000844599	-0.00178205	-0.00351028	-0.000992682	0.000417752	-0.00284791
60	TK01	CFMoY	22:00:00	-0.258015	0.00569873	-0.212218	-0.0720671	-0.0281061	-0.009026	0.00368147	-0.0295349	0.00781409	-0.0158002	-0.0188826	0.0103766	-0.00997734	0.00264804	0.0095389	0.0298828	-0.00877946	0.00952075	-0.0021121	0.00388895	-0.00189727	0.000294156	0.00536259	-0.00880985	0.000385866	-0.00205763	-0.000796681	-0.00115056
61	TK01	A9	12:00:00	-0.157335	-0.295201	0.0259974	-0.020036	-0.0876784	0.00601116	0.0123771	0.0325375	0.00843153	-0.00108653	-0.00598306	0.0100005	-0.00455922	0.0114446	0.016959	0.00751829	-0.00700602	-0.00116982	-0.00194498	0.0015868	-0.00118629	-0.00159637	-0.00230449	0.00267762	0.00563901	-0.00139239	-0.00200864	-0.00468859
62	TK01	A9	12:00:00	-0.150278	-0.257925	0.0565199	0.0171572	-0.0129649	-0.0147734	0.0162816	0.0270423	-0.00544278	0.00905809	-0.0212385	0.0127673	-0.0209429	0.0248674	0.00366181	0.00576342	0.0167958	-0.00644619	0.00554012	-0.00532857	0.00164949	0.00284545	0.00684074	-0.00214441	-0.00741785	0.00059133	-0.000409176	-0.000502287
63	TK01	A9	14:00:00	-0.322164	-0.255473	0.245043	-0.00413202	-0.112628	-0.0104008	0.0154348	-0.0674571	-0.00371059	0.0158179	0.00976847	0.0198044	0.0160108	0.0257115	0.00366659	-0.0171233	0.00232634	0.00107842	0.0139086	-0.00230614	-0.00152786	-0.00457392	-0.00138925	0.00788999	0.00140105	-0.000875873	0.000854295	-0.00067409
64	TK01	A9	14:00:00	-0.235628	-0.244011	0.181743	0.0703338	0.0338877	-0.0226759	0.0308982	-0.0182777	-0.0225503	0.00280569	-0.0272167	0.0178878	-0.00426083	0.0207431	-0.00347919	0.00531523	0.00611302	-0.00277302	0.00242632	-0.00300241	0.00359658	-0.000885618	0.00636041	-0.00140817	-0.00378399	-0.00594217	-0.00178935	0.00381828
65	TK01	A9	16:00:00	-0.170925	-0.330587	-0.0364782	-0.0194428	-0.100897	-0.0165805	-0.0211524	-0.0467797	0.00300948	0.0268268	0.00573408	0.0186945	-0.00687703	0.00997417	-0.00805124	-0.00312211	-0.00841718	-0.00123846	0.000363184	0.00223036	0.00394153	-0.00730785	0.00141298	-0.00389387	-0.00380891	0.00527355	-0.00250611	-0.00360476
66	TK01	A9	16:00:00	-0.0764268	-0.25904	-0.0688257	-0.0112655	-0.0125104	-0.00186764	-0.033319	0.0073191	0.00383251	-0.00398971	0.0096482	0.0027695	-0.00605314	0.0158507	0.00815042	0.00369407	-0.00101399	-0.00476583	-0.00702763	-0.00628243	-0.00182092	-0.00235652	0.00531737	-0.00528717	-0.00653601	-0.00461869	-0.00405513	-0.00193914
67	TK01	A9	18:00:00	-0.13023	-0.273559	-0.0421084	0.00335922	-0.0182305	-0.0152713	-0.0217068	-0.00141715	-0.0168369	0.0154465	-0.00418704	0.00269793	-0.0176905	0.00312052	-0.0017924	0.00333478	0.0148431	0.010878	-0.00460048	0.0082619	-0.000892249	-0.00960855	0.00259485	-0.00723715	-0.000787215	0.00120263	-0.000494309	0.000482894
68	TK01	A9	18:00:00	-0.249397	-0.28884	0.0536424	-0.0139045	-0.137999	-0.013767	0.0496388	0.0984624	-0.00458896	0.0323292	0.00695184	0.000781723	0.0188105	-0.00535707	0.0184521	-0.00910065	-0.00555386	-0.00786426	-0.00423919	-0.00299192	0.00124548	0.00287305	0.00300443	0.0072887	-0.00590895	-0.00346414	-0.00413925	0.00261363
69	TK01	A9	20:00:00	-0.143102	-0.233548	-0.158547	0.0381241	0.0636578	-0.0126724	0.0103576	0.00510351	-0.0143623	0.023879	-0.0110299	-0.000953592	-0.00115644	0.00735941	-0.00940282	0.0116986	-0.0152744	-0.0080829	-0.00817067	-0.00284307	0.00310662	0.00187138	0.00293316	-0.000319248	-0.00897529	0.00189863	0.00241485	0.00145046
70	TK01	A9	20:00:00	-0.135757	-0.24784	-0.128705	0.0307411	-0.00425584	-0.0298151	0.0093701	0.0457302	-0.0151754	0.0265171	-0.0042246	0.00214683	0.0128283	0.0208343	-0.0021	0.00396784	-0.00523793	0.00669231	0.0139258	0.00231862	-0.00127075	0.00842089	0.00354534	0.00556268	-0.00390024	0.00329496	0.00194227	-0.000531425
71	TK01	A9	22:00:00	-0.157122	-0.286498	-0.167185	-0.0128387	-0.0726966	0.00391772	0.0249125	0.0145334	0.0194477	-0.00620798	0.0127477	0.00198654	-0.000382382	-0.00814115	0.00175079	-0.00464119	-0.0202116	-0.003061	0.0112115	0.0066072	-0.0054193	0.00251496	-0.00446292	0.00809311	-0.00358467	0.00586951	0.00202358	0.00104287
72	TK01	A9	22:00:00	-0.135443	-0.278087	-0.0988676	0.0456197	-0.0218302	-0.0134904	0.034466	0.0853221	-0.00550063	0.0109793	-0.0229144	0.00741191	-0.00676351	-0.00491808	-0.000113648	0.00385025	0.00420292	0.0221095	-0.00648888	-0.0126258	0.00640022	-2.17047e-05	0.00273619	-0.00443194	-0.00170064	0.000523857	-0.00219625	0.000608218
73	TK01	CFMoY	00:00:00	-0.209013	-0.253426	-0.0662752	0.00105858	-0.0415802	-0.015476	0.00553882	-0.0114786	-0.00419257	0.0223362	-0.00195881	0.00366451	-0.00563802	0.00131929	0.0210696	-0.0149295	0.0329526	0.00531884	-0.0109756	-0.001328	0.00624323	0.00301946	-0.00313891	0.00309861	-0.00182254	-0.00099025	-0.000361981	-7.07698e-05
74	TK01	CFMoY	00:00:00	-0.145038	-0.259365	-0.172901	0.0280962	-0.00447815	-0.0140019	0.0210693	-0.0635303	0.00292309	-0.0190345	-0.00272931	-0.00240199	-0.00588652	0.00162555	0.0143412	-0.00549441	0.00871122	-0.00030674	-0.0137227	0.00310586	-0.00411342	0.00931376	-0.00868213	0.00471734	-0.00131122	-0.00254421	-0.00254269	0.00363531
75	TK01	CFMoY	02:00:00	-0.180474	-0.106088	-0.142691	-0.0499532	-0.0431371	-0.0148206	-0.00715019	-0.04495	0.0251602	-0.00648157	0.0230407	0.00858898	-0.023578	0.00958405	-0.0013469	-0.0122555	0.0114717	0.00158615	5.12887e-05	-0.000522441	-0.000546114	-0.00075166	0.00262301	0.00323168	0.0033354	-0.000897204	7.9283e-06	0.00103974
76	TK01	CFMoY	02:00:00	-0.0839011	-0.300598	-0.175206	0.0147386	0.0237184	0.0163038	0.0137223	-0.0569398	0.0305514	-0.0211137	-0.0361084	0.00439877	-0.0160977	0.00369288	-0.00779891	0.00992984	0.000754899	0.0118822	0.0142737	-0.00138524	0.00817816	-0.00190209	0.00675413	-0.00105447	0.00450247	-0.00192726	-0.00209199	0.00712831
77	TK01	CFMoY	04:00:00	-0.178738	-0.236537	-0.149457	-0.0248986	-0.0649364	0.00909088	0.030017	-0.017106	0.0350348	-0.0307553	0.00103316	-0.00902835	-0.0264401	0.00702729	0.034855	-0.0118801	0.0396263	-0.00624874	0.00542744	-0.0047081	0.00490835	0.0141214	0.00413945	0.00498144	0.00203157	0.00053841	0.00287378	-0.000636827
78	TK01	CFMoY	04:00:00	-0.155507	-0.260965	-0.165204	-0.0112267	-0.0368094	-0.0135496	-0.0130732	-0.0501914	-0.000319542	-0.0012548	-0.00152709	-0.0040458	-0.0100142	-0.0039481	0.00432827	-0.00844916	0.0173029	0.00363169	-0.00387463	0.0157821	0.00600702	-0.00586191	-0.000636811	0.0037815	0.00270818	0.00425975	-0.000367338	0.00609211
79	TK01	CFMoY	06:00:00	-0.165161	-0.158045	-0.153217	-0.0101635	0.00636981	-0.00897542	0.0209084	-0.00566064	0.00414949	-0.0148383	-0.0143024	-0.00712496	-0.00780557	0.00337209	0.0107539	6.85771e-05	0.0175776	0.00258763	-0.00512439	0.00978244	-0.00416936	0.00244783	0.000109149	0.00632226	0.00373443	0.00330503	-0.00335972	7.27732e-05
80	TK01	CFMoY	06:00:00	-0.136475	-0.186459	-0.13026	-0.0333923	-0.0341322	-0.0209569	-0.00855544	0.00239357	0.00567266	-0.000307945	0.00409142	1.21423e-07	-0.0143376	0.0077933	0.014464	-0.00139434	0.0136909	0.00871167	-0.00519619	0.00524482	0.00813147	0.00072995	-0.000540522	-0.00407563	0.000628808	-0.000373891	0.00354209	-0.00271183
81	TK01	CFMoY	08:00:00	-0.137859	-0.255462	0.0247357	-0.0115053	-0.0845287	-0.0164788	-0.00435144	-0.00646081	0.00345087	-0.0051344	0.0117879	0.00901411	-0.0239217	0.0034485	0.00280099	-0.00210955	0.0103586	-0.00533888	0.0155936	-0.00292375	-0.00910773	0.0148367	0.00305089	0.00753426	-0.00704536	-0.00570257	-0.00246357	-0.00036455
82	TK01	CFMoY	08:00:00	-0.0814474	-0.177455	-0.0647479	-0.0712634	-0.110877	-0.00128886	-0.00524005	-0.00844539	0.0331939	-0.0388579	-0.00786682	0.00580159	-0.00800401	0.00152449	0.0140211	0.00261441	-0.0152059	0.00106598	0.000282808	0.00124817	-0.000710592	0.00650129	-0.00468822	0.00408695	0.00205841	-0.00383198	-0.00405501	0.0024526
83	TK01	CFMoY	10:00:00	-0.18793	-0.0612675	0.125568	-0.0716029	-0.0681076	-0.0108458	-0.0218444	0.00620159	-0.00166208	-0.0229814	-0.00690834	0.00179898	-0.00414961	0.00516245	0.00293972	-0.0147209	0.023523	0.000948284	0.0030935	-0.00457465	-0.00447472	0.00582292	0.00136316	-0.00114056	-0.0104635	-0.00420051	0.0019057	-0.00387028
84	TK01	CFMoY	10:00:00	-0.173651	-0.14477	0.168793	-0.0426172	-0.0696867	-8.02992e-05	0.00462292	0.00662861	0.012148	-0.0286745	-0.0197681	0.00303349	-0.00200288	-0.00530016	-0.00645481	-0.00905968	-0.00340595	-0.000189073	-0.00593845	-0.00193928	0.00572633	0.00533887	-0.000104351	0.00246082	-0.00608053	-0.002043	0.00130997	-0.00061598
85	TK01	A9	00:00:00	-0.13172	-0.30239	-0.159911	0.0165915	0.0510375	0.00212847	8.43719e-05	-0.0108661	-0.0011591	0.0242794	-0.0274033	-2.45818e-05	0.00606088	0.00347315	-0.0126652	0.00304537	-0.00458396	0.0047657	0.0229497	-0.0027543	0.00375356	0.00259153	0.00548596	0.00305358	-0.00108234	-0.000929023	0.00149777	7.29142e-05
86	TK01	A9	00:00:00	-0.194344	-0.297775	-0.107077	0.0168648	-0.0843041	-0.0215572	0.0428387	0.0380677	-0.00569625	0.0117187	-0.00550939	-0.00713201	0.00377796	-0.00606626	0.00407351	-0.012512	0.00841187	0.00167128	0.00721825	0.00512958	0.00379352	0.00203811	-0.00217178	0.0124242	0.00591125	0.00484946	0.0070708	-0.00259978
87	TK01	A9	02:00:00	-0.162378	-0.283323	-0.144378	0.00244146	-0.0700164	-0.0116812	0.0577373	0.134797	0.00382958	0.0150075	-0.0151694	-0.0242087	-0.00450913	0.0012206	0.0114657	0.00157376	0.00331591	-0.00554322	-0.00338584	-0.00334797	0.00892002	-0.00686068	-0.00378296	0.00204401	0.00436909	0.00306106	0.00467208	0.00235543
88	TK01	A9	02:00:00	-0.111859	-0.243603	-0.154231	0.0235214	0.0670473	0.00639251	0.0229978	-0.00214941	0.0155905	0.000668174	-0.01263	0.00543863	0.00194869	0.00558181	0.00318896	0.000972839	-0.00318034	0.00085287	0.00614888	-0.00553899	-0.00248226	-0.00235874	0.00122671	0.00144812	-0.003242	0.000499021	-5.033e-05	-0.00414993
89	TK01	A9	04:00:00	-0.119062	-0.253404	-0.210858	-0.0387617	-0.0438565	-0.00271368	-0.00370635	-0.013511	0.0200355	-0.00269523	0.00434195	0.00376821	-0.00993387	-0.00230937	0.00329438	-0.0104464	0.00779668	0.00423645	-0.0121081	5.16348e-05	-0.000196549	-0.00415919	-0.00461309	0.000986873	-0.00291117	-0.0030771	0.00328533	0.00462965
90	TK01	A9	04:00:00	-0.147102	-0.301388	-0.0940947	0.0510941	0.0858611	-0.00120331	0.0249101	-0.0168153	0.00402327	0.039156	-0.02006	0.00920592	0.00453212	0.0207242	-0.0027158	-0.00543575	0.011505	0.00636916	0.00221824	0.0039877	0.0037715	0.00471041	-6.31191e-05	0.00359431	-0.00905479	-0.0015866	-0.000221875	-0.00523252
91	TK01	A9	06:00:00	-0.147765	-0.283979	-0.0199382	0.0157996	0.0465712	-0.00514077	-0.0241701	-0.0512253	-0.00929596	0.0271799	-0.0215892	0.00577666	-0.0091893	0.00573346	-0.0249255	0.00465268	0.00644565	0.00127292	0.00734116	-0.00623976	0.00424784	0.00712815	0.001101	-0.00250655	-0.00756082	0.000169195	-0.00195785	-0.000461659
92	TK01	A9	06:00:00	-0.11358	-0.266022	-0.144157	0.0304694	-0.013709	-0.0227465	0.0341383	0.00490982	0.0176825	-0.000833433	0.0243132	0.00698543	-0.021221	0.0178316	0.0119737	0.0102088	0.0120836	0.00323429	-0.000203008	-0.0133737	0.0044023	0.0062825	0.00101104	-0.0104851	-0.00155366	0.00350983	0.00031673	-0.0010422
93	TK01	A9	08:00:00	-0.147121	-0.213313	0.106808	-0.0232009	-0.0281326	0.0118212	0.0203835	0.070554	0.0192505	0.0165302	-0.0228423	0.0129056	-0.0208418	0.0134122	0.0110404	0.017869	-0.00770909	0.00272758	-0.00247412	0.00201669	0.00430967	0.0146582	-0.000165768	0.00354508	0.00213459	0.00412181	-0.00358203	0.000996623
94	TK01	A9	08:00:00	-0.149983	-0.184294	0.0259454	-0.0331345	-0.0213462	0.00398559	0.0127943	0.0142288	0.0241359	0.00577958	-0.0112512	-0.000260309	-0.0166581	0.0285892	0.00957076	0.000352256	0.0243262	-0.00602234	0.0221481	0.00309855	-0.000878141	0.0031699	0.00554465	-5.88297e-05	-0.00103219	0.00392994	0.00100821	0.00313108
95	TK01	A9	10:00:00	-0.232867	-0.177877	0.249369	-0.0360161	-0.0757638	-0.00684921	-0.00756085	-0.0154634	-0.0158719	-0.0117728	-0.0211759	0.000649961	-0.00452531	-0.0012666	-0.0123014	-0.0038502	0.0122121	0.00514347	-0.00121322	-0.000517044	0.0120608	0.00480916	0.00193552	-0.00526272	-0.000683396	-0.00121787	0.000384841	-0.0013893
96	TK01	A9	10:00:00	-0.130767	-0.189127	0.0251302	-0.0852052	-0.129117	0.000307501	-0.00307615	0.047652	0.0262789	0.00939353	-0.0034691	0.0284917	-0.0166166	0.0186016	0.0063827	0.00520786	0.00520171	-0.00551507	0.0102755	-0.00583688	0.0062499	0.000201826	0.00501552	-0.00128037	-0.00197256	-0.00358201	-0.00182854	0.000926656
97	TK01	CFMoY	12:00:00	-0.16845	-0.240777	0.06953	-0.0670167	-0.0501309	0.00929628	-0.044441	-0.041299	0.00243479	0.0196559	-0.0181693	0.0134658	-0.00720381	0.0049483	-0.0158263	0.00559102	-0.00470824	-0.00521249	0.00309938	0.00734611	-0.00763863	-0.00439534	-0.00372229	-0.00390099	0.000384904	0.000924307	0.00169709	0.00110274
98	TK01	CFMoY	12:00:00	-0.0299286	-0.117567	0.0729484	-0.0664306	-0.00913033	0.00277639	-0.0313631	0.000186099	0.0216494	-0.0484776	-0.00931839	-0.00133838	-0.00703723	0.0224863	0.0250769	0.0031886	0.0174205	0.00734239	-0.00544092	-0.000664916	0.00622706	-0.00603283	-0.00451911	-0.00406343	0.00147972	-0.00172146	0.00258853	-0.000745995
99	TK01	CFMoY	14:00:00	-0.205761	-0.287615	0.109024	-0.0171915	-0.0966698	0.00333275	0.00873403	-0.0371025	-0.000672209	-0.0387593	-0.0181437	-0.00671886	-0.00268309	-0.0238317	-0.0175916	-0.00774918	-0.00499583	-0.00365706	-0.00547968	-0.00291893	0.00475468	0.00146615	-0.0001941	0.000745175	0.00317212	-0.00210494	0.00433936	0.00159221
100	TK01	CFMoY	14:00:00	-0.124473	-0.286638	0.0578695	-0.0497994	-0.0548906	0.012678	-0.0295864	-0.0196154	0.0095849	-0.000652902	-0.0139846	-0.000941692	0.0113191	0.0041067	-0.00286341	-0.00138661	-0.00764397	-0.0031348	-0.010171	8.56733e-05	-0.00110142	0.00377996	0.000921215	-0.00620121	0.000176217	-0.00142775	0.00190755	-0.000825106
101	TK01	CFMoY	16:00:00	-0.153637	-0.276961	0.0392922	-0.0595687	-0.0940273	0.0110704	-0.00987693	0.00630605	0.00828007	0.00393064	-0.000438952	0.00233019	0.0384885	0.0119592	0.022241	-0.00671131	-0.0122812	-0.00472036	0.00196998	-0.00565181	0.00579603	0.0015442	-0.00394638	0.0132901	0.00307768	-0.00243373	0.00402526	0.0017966
102	TK01	CFMoY	16:00:00	-0.159203	-0.265439	0.0792785	-0.0427245	-0.0688561	0.00987796	0.00231536	0.0621406	0.00768008	0.0262355	-0.0160942	-0.00677905	0.0268312	0.0169507	0.00890657	0.00513914	-0.00745476	-0.00340453	-0.00692555	-0.00726631	-0.011839	-0.0070764	-0.000110983	0.00232735	0.00242864	-0.000737035	-0.00131452	-0.00100902
103	TK01	CFMoY	18:00:00	-0.220075	-0.21326	0.162492	-0.0183693	0.00418572	0.0225165	0.00821638	-0.0285686	0.00519046	-0.0194103	-0.0248864	-0.00309727	0.0164532	0.0120826	0.017616	0.00997778	0.00278816	0.0184636	-0.00352402	-0.00015923	-0.00429692	-0.00827488	0.00270335	-0.000612501	0.00582578	0.0059839	0.00216736	-0.00267902
104	TK01	CFMoY	18:00:00	-0.258835	-0.258455	0.219272	0.0119171	0.014165	0.0097124	-0.00499928	-0.0690706	-0.0208346	-0.0137488	-0.0197726	-0.0145265	0.0102219	-0.00697418	0.00225058	0.0019597	0.00796968	0.00341839	-0.0170094	0.00303251	0.000349297	0.00403089	-0.00237334	0.00075117	0.00579276	0.00450417	-0.00105498	-0.00625823
105	TK01	CFMoY	20:00:00	-0.0701209	-0.115456	-0.0482157	-0.0554333	0.0282677	0.0184431	-0.0247072	0.0155517	0.0228754	-0.0229485	0.00701654	-0.0179941	-0.0113606	-0.000626375	0.0121253	0.00785369	-0.00128156	0.00249898	0.00266938	0.00801724	0.00987053	-0.00441984	-0.0053143	0.0069772	0.00697313	0.00678555	-0.0016907	-0.00607863
106	TK01	CFMoY	20:00:00	-0.176694	-0.249508	0.0136741	-0.0205873	-0.0190302	-0.0102976	-0.0252571	-0.0490239	-0.00884128	0.00964972	0.00379572	-0.0057314	0.0266655	0.010482	0.000910246	-0.0112756	-0.0148521	-0.00396417	-0.000424123	-0.00900155	-0.00629579	-0.00382491	-0.0072642	0.00261011	0.00443972	0.00194977	-0.00460295	-0.000980179
107	TK01	CFMoY	22:00:00	-0.244697	-0.175214	-0.106907	-0.0327248	-0.0412463	-0.0150856	0.00202716	-0.0241147	-0.00447266	-0.0013412	0.0104333	-0.0292105	-0.0159814	-0.00536745	0.00341398	0.0103795	-0.00557262	-0.00168739	-0.00627842	0.000156617	-0.00399724	-0.0023488	-0.00348999	0.00340383	-0.00272175	-0.00840313	0.000531928	-0.00383083
108	TK01	CFMoY	22:00:00	-0.219293	-0.0848981	-0.140872	-0.0780992	-0.0348653	-0.00365754	-0.00329693	0.0033245	0.0130441	-0.00380959	0.00585023	-0.00140966	0.0192798	0.0141727	0.0315603	0.00438141	-0.00627395	0.0126126	-0.004671	-0.0084082	-0.00582801	-0.00773909	-0.00906432	-0.000690704	0.00382206	-0.000177056	0.00285187	-0.00207183
109	TK01	A9	12:00:00	-0.0821387	-0.118126	0.0446541	-0.0418238	0.0250282	-0.0125635	-0.0475449	0.0169258	-0.0107771	0.00974431	-0.0193092	6.78022e-05	-0.00143594	0.010229	-0.0228232	0.00615239	-0.0141105	-0.00393502	9.40322e-05	0.00101456	-0.00507308	0.000435622	-0.00130394	-0.00212422	0.00214286	-0.000979384	0.0021881	-0.000883148
110	TK01	A9	12:00:00	-0.0693691	-0.215834	0.0270913	0.02226	0.0641607	-0.0197491	-0.0363145	-0.0434599	-0.0122127	0.00566156	-0.00476344	0.0334874	-0.0105999	0.021557	-0.00482392	0.00395999	-0.00539358	-0.00752309	-0.0021384	0.00627286	0.00728286	-0.00151929	-0.00489207	-0.00792409	-0.00416638	0.00199518	0.00151008	0.00172823
111	TK01	A9	14:00:00	-0.255861	-0.321867	0.158097	-0.0384098	-0.101635	0.000553315	-0.0328085	-0.0453456	-0.0231214	0.0202505	-0.00114984	0.00958059	0.0234766	0.00147961	0.00100243	-0.00842563	-0.00779045	-0.00220558	-0.00117179	-0.00192695	0.00693223	-0.00752008	0.00294455	-0.00161661	-0.00173419	6.32709e-05	0.000464215	-0.00324727
112	TK01	A9	14:00:00	-0.178811	-0.264857	0.120524	0.0338471	0.0744156	-0.00982881	-0.0207195	-0.0589031	-0.0263353	0.0277685	-0.0159205	0.00596596	0.00640053	0.0161108	-0.0106241	-0.00253559	0.00346118	-0.00654354	-0.012668	-0.00398003	0.0018962	-0.000181213	0.00701869	-0.00445783	0.0049255	0.00355234	-0.00218231	-0.00208718
113	TK01	A9	16:00:00	-0.0806554	-0.276788	-0.0627123	-0.00750033	-0.0112563	-0.0202848	-0.0156585	0.0750639	-0.0122134	0.0344033	-0.00595304	-0.00806303	0.0164837	0.0156783	0.00432007	-0.00287766	-0.00922236	-0.00694045	-0.0063764	0.000289737	-0.00395037	0.00565801	0.00559473	-0.00384928	0.000628443	2.61579e-06	-0.00149523	-0.000785
114	TK01	A9	16:00:00	-0.254408	-0.320494	0.101547	-0.0186465	-0.0939471	-0.0160764	-0.0263196	-0.0530865	-0.0308065	0.0298204	0.0121018	-0.00611867	0.037612	0.00721694	-0.00385952	-0.0151262	-0.0201818	-0.0028874	-0.00333286	-0.00572408	0.00310263	0.00582798	-0.00220802	0.000536928	0.00133747	0.00106102	-0.00174	0.00104498
115	TK01	A9	18:00:00	-0.232053	-0.353654	0.0838436	-0.0201558	-0.060234	0.00602993	-0.0286696	-0.0331885	-0.0232724	0.0244823	-0.002329	-0.00708328	0.00695322	-0.00846056	-0.00994201	-0.00326304	3.23429e-06	-0.00258565	-0.00542547	-0.0140685	0.00314128	-0.00630188	0.00948382	0.00089153	0.00497856	0.00279239	-0.00130445	-0.00201874
116	TK01	A9	18:00:00	-0.0904387	-0.246133	-0.0228529	0.0187762	0.0367309	-0.0235058	-0.0307438	-0.00755282	-0.0250129	0.00181282	-0.00937514	-0.000908121	0.0194272	0.0167407	-0.00598286	-0.00313705	0.000557259	-0.000710871	0.00884005	-0.00195192	-0.00722624	-0.00707332	0.0071403	0.00140073	-0.000352701	-0.0040567	0.00186455	0.0025713
117	TK01	A9	20:00:00	-0.177655	-0.276729	-0.0759097	0.000371221	-0.0248113	-0.0170168	0.00148369	0.016298	-0.00983011	0.0222549	-0.00213571	-0.00289677	0.00431898	0.00450312	0.000162178	0.00503342	-0.00179402	-0.00349406	-0.000821187	0.00113629	-0.0165516	0.00127929	-0.000461537	0.000569768	0.00122283	-0.00194695	0.000699831	-0.00173659
118	TK01	A9	20:00:00	-0.141831	-0.21297	0.00185298	-0.000706051	0.0574696	0.00360247	-0.0135523	-0.0509008	0.00803291	0.00161185	0.000791974	-0.000438629	0.0108472	0.021658	0.00370596	-0.00550977	-0.00134443	0.00484674	0.00763129	-0.00138473	0.001831	-0.000475096	-0.00382341	0.00207021	-0.00363367	-0.00352161	-0.00142488	0.000154708
119	TK01	A9	22:00:00	-0.115131	-0.248507	-0.129526	-0.0160285	-0.0119729	-0.0112584	-0.00753033	0.00049185	0.00283295	0.00321685	-0.0133823	-0.00860328	0.0127951	0.0106261	-0.00150409	-0.000288175	-0.011895	-0.000627426	0.010783	-0.00358326	-0.00218112	-0.000620649	0.00132811	-0.00360377	0.000271018	-0.00154903	-0.00142646	-0.00315638
120	TK01	A9	22:00:00	-0.0960991	-0.271401	-0.1555	0.0121965	0.0147775	-0.00786074	0.00203584	0.0368288	-0.00122145	0.00915956	0.00526837	-0.00325939	0.0257457	0.0194866	0.0115311	0.0137825	-0.010408	-0.00140063	0.000538518	-0.00195329	0.00385955	-0.0104406	-0.00509293	-0.00140829	0.000223782	-0.00397708	-0.0010117	0.00489937
121	TK01	CFMoY	00:00:00	-0.101845	-0.168712	-0.07936	-0.0363011	0.0684467	0.0179853	-0.0171574	-0.00852947	0.0195667	-0.00888663	0.00312584	-0.00834457	-0.0134294	0.00254554	0.00765125	0.00556608	0.00500818	0.00276654	-0.00384599	-0.00600913	-0.0014797	-0.0099155	-0.00570548	-2.26482e-05	-0.000154082	-0.00155562	-0.0015634	-0.00206421
122	TK01	CFMoY	00:00:00	-0.116469	-0.28584	-0.200111	0.00115968	0.0453034	-0.00304548	-0.0190942	-0.0469652	0.00383387	0.00728373	0.00695654	-0.00963501	0.00235196	0.000149636	0.0113579	-0.00444829	0.00629351	-0.0101736	0.00592282	0.0025085	-0.00348426	-0.00428954	-0.00501805	-0.00723976	-0.00145664	0.00392546	0.00015018	0.000307645
123	TK01	CFMoY	02:00:00	-0.135339	-0.206702	-0.138472	-0.0433349	-0.0188999	0.00588734	-0.0123838	-0.0457821	0.0288182	-0.00489051	0.0324785	-0.0149484	-0.0165509	0.00963924	0.0141059	0.0062476	0.00443417	0.00659669	0.00171163	-0.00836474	0.00300652	0.00145459	-0.00261582	0.00108204	-0.00121848	-0.00296171	-0.000252879	0.00353032
124	TK01	CFMoY	02:00:00	-0.0936165	-0.315975	-0.134779	-0.0715616	-0.072041	0.0129722	-0.0522919	-0.0297399	0.0112115	0.00275343	-0.00475969	0.00403385	-0.00806079	-0.0146668	-0.0175374	-0.000858932	-0.00314984	0.000863983	0.00251534	-0.00774516	0.000124775	-0.00695569	-4.03317e-05	0.00329493	0.00414479	0.000737314	-0.00268388	0.00441335
125	TK01	CFMoY	04:00:00	-0.102372	-0.248691	-0.157944	-0.0160587	0.0689188	0.0118926	-0.0238558	-0.0449176	0.0128541	0.00149165	0.00584869	-0.015555	0.00200571	0.00498191	0.00223666	0.00679649	-0.00869331	-0.00121966	-0.00154802	-0.0100686	-0.0011195	0.00256688	-0.00176605	0.00104315	-0.000375499	0.00442852	0.00361909	0.0021661
126	TK01	CFMoY	04:00:00	-0.0564411	-0.23069	-0.0780345	-0.040086	-0.00709701	0.0184833	-0.00109954	-0.00700525	0.0241341	-0.0447483	-0.031178	-0.00375478	0.0122212	0.000584057	0.0115398	0.0238926	-0.0135966	0.0166169	0.00484035	0.00037353	0.00991649	0.00384473	0.00259189	0.01794	0.0062175	-0.00162448	-0.00163998	-0.00426652
127	TK01	CFMoY	06:00:00	-0.10067	-0.217547	-0.141283	-0.00393852	0.0470798	0.00610747	0.0193411	-0.00283439	0.0196612	-0.0224717	-0.0255558	-0.0145364	-0.0104737	0.0057764	0.0242734	0.0238299	-0.00102753	0.007958	-0.00742438	0.00808776	0.00853832	0.00218825	-0.000139842	0.0036363	0.0089457	0.00287371	-0.00209319	-0.00427702
128	TK01	CFMoY	06:00:00	-0.157511	-0.142327	-0.167534	-0.0829243	-0.0253913	-0.00638898	-0.032517	0.0114301	-0.00283661	0.00185317	-0.0230375	-0.00600114	-0.00368541	-0.00493883	-0.000883241	0.00895129	-0.00533462	0.0012145	-0.00713865	-0.00429167	-0.00603115	-0.00508083	-0.00214894	-0.00149417	-0.00115243	-6.1802e-05	-0.00284332	-0.00227281
129	TK01	CFMoY	08:00:00	-0.0840389	-0.255765	-0.17657	0.0119858	0.0455437	-0.00133044	-0.0141588	0.0105322	-0.00231145	-0.00191068	-0.0133155	-0.0107309	-0.0189769	-0.0134929	0.00997863	-0.000343331	0.0106003	-0.018047	-0.0101923	0.0188849	0.0054857	0.00989015	-0.00854401	-0.00277982	0.000727782	-0.000234869	0.00289847	-0.000327244
130	TK01	CFMoY	08:00:00	-0.144055	-0.209816	-0.0633749	-0.0218171	-0.0339772	-0.00901302	0.0022892	0.0159823	0.00181329	-0.0087288	-0.0112947	-0.00305709	-0.00717065	-0.0125162	0.00278353	-0.00422194	0.00710235	-0.0166591	-0.0156949	0.00652769	0.00271126	0.00860224	-0.00711472	0.0081813	-0.000767298	-0.00411228	-0.0020536	0.0012134
131	TK01	CFMoY	10:00:00	-0.277549	0.143917	0.088216	-0.132613	-0.0554009	-0.00643356	-0.0274296	-0.0147783	0.0135928	-0.0228091	-0.00082351	0.0157129	-0.00901352	0.0170783	0.0210382	0.00578246	0.0166551	0.00753319	-0.00189696	-0.0061396	0.0013145	-0.00351266	-0.000441251	-0.00536602	0.00375173	0.00269668	-0.00164136	0.00400323
132	TK01	CFMoY	10:00:00	-0.145269	-0.116147	0.0869376	-0.0688895	-0.0380266	0.00606166	-0.0204076	-0.0177941	0.0228905	-0.0123914	0.006838	0.0424583	-0.0111179	0.00605983	0.0126438	0.0126739	-0.0119325	-0.00238666	-0.0089988	0.00351076	0.00602681	0.00687245	-0.00507595	0.00178383	-0.00361522	-0.00226506	0.00415698	-0.000340349
133	TK01	A9	00:00:00	-0.153621	-0.267584	-0.128714	0.00488421	0.043822	-0.00186883	0.0032333	0.0346206	-0.0188003	0.0198108	-0.00124952	-0.00673776	0.0166588	0.000927905	0.0106571	0.00765337	-0.0108168	-0.00343094	0.00469024	-0.0120039	0.000582962	-0.00336768	0.00276407	0.000606284	0.00192268	-0.00332282	0.0036015	-0.00112817
134	TK01	A9	00:00:00	-0.237393	-0.198119	-0.0482399	0.0324815	0.0593926	-0.0226154	0.0190382	-0.0103315	-0.0247403	0.0240671	-0.0132715	-0.0125323	0.00175618	-0.0048051	-0.0185528	0.000139173	-0.0109261	0.00217119	0.0110328	0.00223803	0.00223131	-0.00242404	-0.000903153	0.00396361	-0.00149035	-0.000705674	0.000314277	0.000528635
135	TK01	A9	02:00:00	-0.145007	-0.223127	-0.113482	0.00566391	0.0169272	-0.0257976	-0.0080425	0.0282307	-0.0206744	0.0142603	-0.00255728	0.00793418	0.000888843	-0.00390665	-0.00602987	0.00503618	-0.00955558	-0.000514926	-0.000643563	-0.00878808	0.00355808	-0.00099504	-0.00308365	-0.00273304	0.00418534	-0.00330139	0.00173238	-0.00106647
136	TK01	A9	02:00:00	-0.000424439	-0.228495	-0.18154	0.0620939	0.145843	-0.0240678	-0.0280534	0.0143027	-0.0256191	-0.00516151	-0.0270172	-0.00321744	-0.00837205	-0.00319448	-0.0202702	0.00742986	0.00534108	0.00479997	0.0166671	-0.00200938	0.00737184	0.00220753	0.00785338	8.90991e-06	0.00125937	-0.00302043	-0.000551064	-6.36029e-06
137	TK01	A9	04:00:00	-0.167278	-0.161243	-0.163403	0.0390915	0.0926248	-0.0370978	0.00968438	0.0354405	-0.0309758	0.030589	-0.0171742	-0.00512135	0.00369178	0.0112421	-0.00983739	0.0125254	-0.00598773	0.00493945	0.0094496	-0.00681505	-0.00261377	0.00190868	-0.00345855	0.00338215	-0.00322087	-0.00462423	-0.000769987	0.000643557
138	TK01	A9	04:00:00	-0.141885	-0.238899	-0.120142	0.018684	0.0900396	-0.012183	-0.0199995	-0.0498738	-0.0123797	0.0224256	-0.00133576	-0.00458506	0.00877415	0.00406023	-0.0148129	-0.00311664	-0.00614994	-0.00324675	0.00153776	-0.00540208	-0.00443042	0.000595933	-0.00464254	0.00124792	-0.00110272	0.00425009	0.00134052	0.000390991
139	TK01	A9	06:00:00	-0.189715	-0.234485	-0.100469	-0.00228278	0.0289522	-0.0184661	-0.0170566	0.00334553	-0.0313223	0.0177184	-0.0136174	-0.0134865	-0.0022489	-0.0194348	-0.0225949	0.00572496	-0.0136629	-0.00892835	-0.000217413	0.00668444	0.0111732	-0.00326966	-0.00210916	-0.00210153	-0.00129529	-0.000883724	-0.00261193	0.00156753
140	TK01	A9	06:00:00	-0.117263	-0.304565	-0.194688	0.0545203	0.0872555	-0.0160872	0.00399654	-0.0565614	-0.00807908	0.00919342	-0.00583925	0.0155882	0.00033909	0.00549087	-0.00949036	0.0154329	-0.0316921	-0.011922	0.000685797	-0.00319954	0.00957444	-0.00421686	0.00129402	0.00334115	-0.000684364	0.0018765	-0.00134705	-0.00118077
141	TK01	A9	08:00:00	-0.0906761	-0.193517	-0.0317562	-0.0199846	0.0660168	0.0162755	-0.00484518	0.0465684	0.0153466	0.0147126	-0.00577202	0.0228627	-0.00216267	0.00921778	0.011105	0.0140216	-0.0183574	-0.0116677	-0.0107214	-0.0053595	0.00711393	0.00096536	-0.00129444	0.00427788	0.00263195	0.00206103	-0.000967676	0.00489248
142	TK01	A9	08:00:00	-0.166833	-0.265541	-0.06534	-0.00144726	0.0239367	-0.00663125	-0.00798409	0.0337016	-0.0208771	0.0286856	-0.0172512	-0.00587877	-0.0130186	0.00675415	0.0132239	0.00594771	0.00762055	-0.0164056	-0.0118805	-0.00521281	-0.00469499	-0.00168574	-0.00500811	-0.00587938	-0.00556815	0.000194282	0.0050176	0.00245879
143	TK01	A9	10:00:00	-0.116509	-0.129061	0.143982	-0.0398082	0.0564058	0.00861325	-0.0265512	0.0813522	-0.00577405	0.0269952	0.00233674	0.0208839	-0.0043444	-0.000489739	0.00279152	0.0153603	-0.00824283	-0.0100602	-0.00778568	-0.00312669	0.0114482	0.0089151	0.00456659	-0.0012613	-0.00891643	0.000296607	0.000207273	0.00306869
144	TK01	A9	10:00:00	-0.235085	-0.244681	0.169307	-0.035437	-0.0731352	-0.00853042	-0.0272853	-0.013693	-0.0220067	0.00686766	-0.00589772	0.0108792	-0.00475316	-0.00495476	-0.00535064	0.00435553	0.0110384	-0.00207919	0.00841373	0.011765	0.0105856	0.000302167	0.00327573	-0.00587313	-0.00181561	-0.00165283	-0.000958395	0.000928858
145	TK01	A9	12:00:00	-0.213366	0.046039	0.207454	-0.035288	0.00420997	-0.040687	-0.0311666	0.00103428	-0.0289481	-0.021725	0.0361091	0.0191766	0.0154499	0.0133688	-0.00958658	0.0139692	0.00536922	-0.0018202	0.00736221	0.0132084	-0.00728478	-0.00671177	-0.000967798	0.00144307	0.00262139	0.000854761	-0.000135719	-0.00345715
146	TK01	A9	12:00:00	-0.0501411	-0.0696902	0.258103	-0.0121701	0.0855	-0.0161955	-0.0515321	0.0365862	-0.0205067	-0.0180175	0.0089991	0.015499	-0.0107848	0.00910096	-0.00352461	0.00251278	0.0129844	0.00407431	0.0135645	0.0106136	-0.00267113	-0.000552565	0.00513831	-0.00614542	0.00306773	-0.00329801	-0.000812755	8.29934e-05
147	TK01	A9	14:00:00	-0.35491	-0.0383281	0.229639	-0.0736528	-0.0842672	-0.0282055	-0.037405	-0.0295661	-0.0420432	0.00762562	0.0250581	0.00291661	0.0470237	-0.00600121	0.00448029	-0.0107051	-0.00616882	0.00631564	0.00268972	-0.00148209	0.00700137	0.00262224	0.00391305	-0.00347121	-0.000939953	0.00333458	-0.00110578	0.00217089
148	TK01	A9	14:00:00	-0.0889939	-0.106809	0.122238	-0.00265287	-0.054817	-0.0707216	-0.0602424	-0.034017	-0.040258	-0.0321694	0.060676	0.0186968	0.0144791	0.0208531	0.0110399	-0.00900955	0.00901683	0.00263393	-0.000706603	-0.00594463	-0.00255308	-0.00730388	0.0103738	-0.0014336	0.000281739	0.00303497	-0.00274037	0.000285736
149	TK01	A9	16:00:00	-0.291157	-0.157867	0.0861042	-0.0227198	-0.0745387	-0.0335794	0.002673	0.0265242	-0.0357121	0.0172402	0.0345324	0.00670773	0.036359	-0.00828949	0.00491972	-0.0080225	-0.0154829	-0.0107093	0.00320034	0.02683	-0.00615989	0.00204372	0.00726665	-0.00027053	0.00797795	0.000334523	-0.000183799	-0.00080281
150	TK01	A9	16:00:00	-0.0890987	-0.152622	0.174503	0.00632064	0.00690652	-0.0362502	-0.0534318	0.0121614	-0.0352409	-0.0083857	0.0573339	0.00591644	0.0363834	0.00864821	0.0171222	-0.0188678	-0.0139964	-0.00265776	-0.0149082	0.00807657	-0.00156517	0.0129447	0.0196657	0.00218134	-0.0092777	-0.00208808	-0.000724662	0.00332321
151	TK01	A9	18:00:00	-0.193139	-0.202334	-0.0396526	0.0191098	-0.0164227	-0.0414465	0.00199666	0.0457207	-0.0317012	0.0106646	0.0425666	-0.00290229	0.0158474	-0.00388689	0.0134809	0.00685939	-0.0130461	-0.015917	-0.0029989	0.0113804	-0.00285932	-0.00432258	0.00180732	0.00153059	0.00376478	0.00276291	-0.00258125	0.00251962
152	TK01	A9	18:00:00	-0.0959071	-0.109072	0.0422239	0.0296919	0.10161	-0.020326	-0.00887248	0.0174537	-0.0169634	-0.029534	0.024655	0.00223823	0.0174096	0.00913998	0.00592343	-0.00290873	-0.00479268	0.000566561	0.00295424	-0.00516959	-0.00184215	-0.00788226	0.0119683	0.00290154	0.00130805	0.00131285	0.00506118	-0.00086094
153	TK01	A9	20:00:00	-0.461842	0.130469	0.0577326	-0.0427805	-0.019532	-0.0706188	-0.00844482	-0.063556	-0.0650498	0.00501401	0.0203426	0.0100276	0.0154579	-0.00954398	-0.0148636	-0.0021612	-0.0069563	0.00235129	0.0063418	0.00697921	0.000601888	0.00282395	-0.00155591	-0.00202374	0.00232346	0.00266945	-0.000842897	-0.000810057
154	TK01	A9	20:00:00	-0.224534	-0.0731857	0.0692242	-0.0187992	0.0516413	-0.00553562	-0.00270096	-0.0198788	-0.00639313	0.00961193	0.0257608	0.00210492	0.00462456	-0.00563205	-0.00628812	0.00561816	-0.00526732	0.00219893	0.00853883	0.00232551	0.000290037	0.0011864	-0.00807733	-0.00229813	0.00724877	0.00711343	-0.00206822	0.00424099
155	TK01	A9	22:00:00	-0.325302	0.0313406	-0.0728356	0.0104439	-0.0351457	-0.0798466	0.0397203	0.0083401	-0.0369195	-0.0217062	0.0590083	-0.00873698	0.012331	0.00939242	0.0165246	0.000239936	0.00593534	0.0122137	0.0236918	-0.0173849	0.00479111	0.00357384	0.00273237	-0.00526578	0.0129237	-0.00759403	-0.00266015	-0.000781319
156	TK01	A9	22:00:00	-0.331068	-0.0388143	0.0153637	0.0142697	0.0751788	-0.0299283	0.0173206	-0.0272114	-0.0328436	0.00817507	0.01346	-0.0134704	0.017651	0.000984799	0.00418413	0.00311724	-0.00728402	-0.00364451	0.00804765	-0.00747097	-0.00364861	-0.0024408	-0.00696307	0.00287985	-0.000345037	0.00197681	0.00412275	0.00199564
157	TK01	CFMoY	12:00:00	-0.148066	0.109828	0.128066	-0.13792	-0.0107064	0.0128187	-0.0509224	0.069115	0.0137328	-0.0143956	0.00112918	0.0224206	0.013299	-0.00376652	0.0157523	-0.00307203	-0.00501671	0.00288466	0.00136311	-0.00886468	0.0163411	-0.00148378	0.00766944	-0.00375684	0.00686537	0.00410299	-0.000591106	0.00146916
158	TK01	CFMoY	12:00:00	-0.13268	0.000294052	0.318497	-0.0624334	0.0403738	0.00540276	-0.0346843	0.0539613	-0.00836744	-0.0205856	-0.000531244	-0.00431394	0.0110608	0.00362304	0.00776747	0.00787891	-0.00262811	0.00558366	-0.00389986	-0.0100886	0.000234679	0.00748931	0.00429466	-0.00146352	0.00193814	0.000146229	-0.00293326	8.33121e-05
159	TK01	CFMoY	14:00:00	-0.0775233	-0.0875366	0.138597	-0.0931839	-0.0212768	0.0186713	-0.0505744	0.0212109	0.0207038	-0.0219196	0.0100796	0.00346626	0.00513454	-0.0101866	0.00177908	-0.00203998	-0.000277858	-0.00572945	-0.00232545	0.0163006	0.00347796	0.0084991	0.000346172	-0.00123841	-0.00636313	0.000324603	0.00393467	-0.00215563
160	TK01	CFMoY	14:00:00	-0.0156923	-0.0517862	0.180843	-0.0845046	0.0830318	0.0321087	-0.0634601	0.046276	0.0171672	-0.0213936	-0.00420153	-0.0069368	0.00860207	-0.00682719	-0.001561	-0.00119435	0.00824336	-0.00180825	0.00112215	0.00900825	-0.00863209	0.00375472	0.00869785	-0.00535047	0.00257979	0.00167975	0.000551031	-0.00266111
161	TK01	CFMoY	16:00:00	-0.439148	0.4297	0.047034	-0.193827	-0.0028455	-0.0323571	-0.0399866	-0.041503	-0.0179322	-0.00701183	0.0153728	0.0253016	0.0327915	0.000787507	0.0172893	-0.0126235	-0.0129072	0.00474269	-0.00342763	-0.0126502	-0.00409694	-0.000331926	0.00178866	0.00346961	-0.00212594	4.18777e-05	0.00247462	0.00124222
162	TK01	CFMoY	16:00:00	0.00539609	-0.134646	0.0363329	-0.0658578	0.064277	0.0106832	-0.0716083	0.0241208	0.00724365	-0.00788507	0.0286552	0.0056169	0.0194402	0.00244489	0.0133903	-0.011143	0.00315125	-0.010287	-0.00501438	0.00872219	0.00239957	-0.00262307	0.00109225	-0.00666266	0.00134127	-0.000912364	0.00113117	0.00114875
163	TK01	CFMoY	18:00:00	-0.0835254	-0.0463187	0.0604859	-0.0365367	0.150169	0.0135717	-0.0417039	0.0171329	-0.00534847	-0.00631543	0.00114714	0.0152154	0.021343	-0.00325668	0.0101146	0.000618192	-0.0120758	-0.00108442	-0.0019496	0.00808053	-0.00948271	0.00178759	-0.000911089	0.00587525	-0.00192429	-0.000351063	0.00514726	-0.00139497
164	TK01	CFMoY	18:00:00	-0.119787	-0.00273107	0.315583	-0.0179794	0.168029	0.0272082	-0.0320486	0.0102281	0.00458412	-0.00647442	0.0335814	0.0243341	0.0399473	0.0160798	0.022371	-0.013442	-0.000295845	0.00216015	-0.00810689	0.00414202	-0.000526242	-0.000296756	-0.00844319	0.0013388	-0.00761357	0.0015071	-0.000319352	-0.00252486
165	TK01	CFMoY	20:00:00	-0.192585	0.117112	0.106223	-0.0509281	0.160183	-0.00446204	-0.0281433	-0.0488868	0.00441591	0.00322395	0.0253295	-0.00314206	0.00676711	-0.011523	0.0090599	0.00879179	-0.0129033	-0.000635586	0.00280556	0.00408003	0.00728268	0.00285599	0.00106781	0.00481022	-0.00517508	0.0027154	0.00147954	-0.000895957
166	TK01	CFMoY	20:00:00	-0.0487383	-0.0840233	0.071285	0.0517565	0.176807	-0.0161881	-0.00385959	-0.01074	-0.00821397	-0.044421	0.0054428	0.0201827	0.0205003	0.0155216	0.0133527	0.00653959	-0.00770709	0.000685028	0.00601724	0.00776418	-0.00608989	0.00131738	-0.000712726	0.00483098	-0.00363579	-0.00474665	-0.000132614	-0.00152146
167	TK01	CFMoY	22:00:00	-0.233436	0.164338	-0.0114317	-0.067386	0.066996	0.00887676	-0.0333051	0.0132761	0.000815331	-0.0129219	-0.00600092	0.00636238	0.00448349	-0.0159435	0.00472336	0.000350911	0.00191131	-0.000838393	0.00127442	0.000306935	0.00247535	0.00175991	-0.00471206	0.00305581	0.000744632	0.00278879	-0.00123012	-0.000726198
168	TK01	CFMoY	22:00:00	-0.0584559	-0.0799543	-0.0251957	-0.00660924	0.136101	0.0147122	-0.031102	0.00344	0.0106748	-0.0163783	0.0139675	0.0048873	0.00151972	0.00625998	0.0187011	-0.00949052	0.0278255	-0.00154116	0.0129129	-0.0112221	-0.0130583	0.00591107	0.00298718	-0.00510814	-0.00352841	0.0039602	0.0020465	0.00463372
169	TK01	CFMoY	00:00:00	-0.0717174	-0.113323	-0.133795	0.071955	0.295929	0.0156856	0.0151109	0.0276811	-0.00167444	0.00164589	-0.0140736	-0.00650503	-0.0101382	0.00914515	0.0213732	0.00711977	0.0233182	-0.00397605	0.00680529	-0.00622641	-0.00401759	-0.00338567	-0.00734275	-0.00370176	0.00154562	0.00280415	-0.000482949	-0.000549486
170	TK01	CFMoY	00:00:00	-0.0114589	-0.181506	-0.0701933	0.0232681	0.150722	0.0133044	-0.000899329	0.0336379	0.0178788	-0.0285864	-0.00820396	-0.00331213	-0.00186734	-0.00159297	0.0189312	0.00436713	0.015066	-0.00623902	0.00383812	-0.00971736	-0.00244719	-7.87974e-05	-0.00694893	-0.00509167	0.00116038	0.00395235	0.00256063	0.000206445
171	TK01	CFMoY	02:00:00	0.0373237	-0.145603	-0.171222	0.0338208	0.185569	0.0246493	-0.0210059	0.0026186	0.0333769	-0.0265595	0.0206419	0.00581463	0.00730979	-0.00757384	-0.00361245	-0.0197394	-0.00214904	-0.0242533	0.0113984	-0.00784522	-0.0103022	0.0129934	0.0043257	-0.000118466	0.0105383	0.00132213	-0.0021771	0.0025858
172	TK01	CFMoY	02:00:00	-0.0822265	-0.158311	0.0374498	0.0485221	0.160287	0.00256263	-0.0112637	-0.0518575	-0.0025447	-0.0285979	0.00699639	0.00628945	0.000270351	-0.00377292	-0.00102852	-0.00477044	0.0182123	-0.0101372	0.00737973	0.0242126	0.00514783	-0.00141038	-0.00513158	-0.00288233	-0.00251558	-0.000832366	-0.000216015	-0.00297157
173	TK01	CFMoY	04:00:00	-0.0590172	-0.163908	-0.0459963	0.00613811	0.14428	0.0110863	-0.0221164	-0.00020828	-0.000587657	-0.0138599	-0.00901959	-0.00702824	0.00150093	-0.0173137	-0.00576753	-0.00165868	0.00140174	-0.00284577	-0.000255221	0.0063698	-0.000149296	-0.00405602	-0.00280745	-0.00203501	-0.00229383	-0.00225633	-0.00024424	0.00453022
174	TK01	CFMoY	04:00:00	-0.0232715	-0.189058	-0.0652409	-0.016219	0.101478	0.0126082	-0.0370143	0.0336007	0.000738839	-0.00861756	-0.0169291	-0.00850056	-6.58509e-05	-0.029711	-0.0173646	0.00319984	-0.00377356	-0.00127037	-0.00885544	-0.00105461	-0.00938379	0.00359934	-0.00500241	0.000346706	0.00172579	0.00168278	0.00107911	0.00134015
175	TK01	CFMoY	06:00:00	-0.184572	0.0725946	-0.0244177	-0.0507113	0.131292	-0.0087239	-0.0234066	-0.00663203	-0.00931098	-0.0105747	0.0017843	0.00201092	0.000755824	-0.00354729	0.00813826	0.000109264	0.00887765	0.0167525	-1.56668e-05	-0.00670068	0.00208464	0.000569433	-0.00388641	0.00322741	-0.00443935	-0.00240701	-0.00102444	-0.000696091
176	TK01	CFMoY	06:00:00	-0.224553	0.158009	-0.0734719	-0.130443	0.0602157	-0.000822198	-0.0499238	0.00516923	-0.00394273	-0.00361003	-0.0153425	-0.0125345	-0.0105662	-0.0252992	-0.0160008	0.00472304	0.00807553	0.00258412	-0.00325988	-0.000927577	0.000499684	0.00314483	0.00446118	-0.00186518	0.00341187	0.00247681	0.00210766	0.000692055
177	TK01	CFMoY	08:00:00	-0.055558	-0.0796008	0.078505	-0.00958075	0.175893	0.0158227	-0.0398834	-0.0416464	0.00881234	-0.0279843	0.0302761	-0.0301879	-0.0148952	0.00169185	0.00400214	0.00210584	-0.00334574	-0.00425278	0.00757682	-0.000918962	-0.00263399	0.00588686	-0.00400006	-0.00474296	-0.00281588	0.000574064	-0.00449748	-0.00170278
178	TK01	CFMoY	08:00:00	-0.109453	-0.0928837	0.114381	-0.0261913	0.140652	0.0142816	-0.0436355	-0.0102644	-0.0183418	-0.00603714	-0.0262563	-0.0127177	0.00562352	-0.0212291	-8.54066e-05	-1.2762e-05	0.00399959	-0.00802834	-0.0108713	-0.00778879	0.000286741	-0.00369812	-0.00480011	-0.00598521	-0.0017516	-0.00169528	0.00308215	0.00179124
179	TK01	CFMoY	10:00:00	-0.221394	-0.102251	0.172161	-0.0386002	0.0691665	0.0150499	-0.0301584	-0.0177473	-0.0148578	-0.0044503	-0.0209308	-0.0183258	-0.00837053	-0.0203266	-0.0159501	0.00475887	0.00312302	-0.00179333	-0.00508457	-0.0063277	-0.00290419	0.00118518	-0.00341294	0.00173653	-0.000977781	0.000723292	-0.00241244	0.000460955
180	TK01	CFMoY	10:00:00	-0.210924	0.134916	0.171555	-0.0733965	0.123482	0.0150477	-0.0403471	-0.00310811	-0.00424806	-0.0173776	-0.0091134	-0.00610574	0.00635047	-0.0104299	-0.00459317	-0.00529462	0.00257345	0.00811346	0.00136677	-0.00533804	0.0105945	-0.00466829	-0.00878288	-0.00061244	-0.00134102	0.00103637	0.00105102	2.09795e-05
181	TK01	A9	00:00:00	-0.191669	-0.250504	-0.0618	0.0444224	-0.0206121	-0.0598818	0.00540198	0.0519619	-0.057213	0.00842863	-0.000334705	-0.0219858	0.00392386	-0.0218396	-0.0194254	0.0120812	-0.00722384	-0.00483307	0.00766226	-0.00374402	0.0210579	0.00567647	-0.00271933	-0.00394715	0.00180425	0.000625025	0.0037867	-0.001373
182	TK01	A9	00:00:00	-0.304702	0.0231421	-0.0626545	0.0228926	0.0342317	-0.0761589	0.0427616	0.0932765	-0.0597987	0.00727372	0.00658427	1.29258e-06	0.00247395	-0.00206129	0.0158025	0.00871213	-0.00385407	0.00886928	-0.00200844	-0.00702102	-0.00559669	-0.00275144	-0.00787843	0.000903791	-0.00117496	0.0008036	-0.00118129	0.000988268
183	TK01	A9	02:00:00	-0.17874	-0.188821	-0.0858102	-0.037865	-0.00575292	-0.00415576	-0.0197316	0.00859678	-0.00649876	0.00140184	0.0133406	-0.011623	-0.000587946	-0.0194421	-0.00928176	0.00331933	-0.00594911	-0.00131454	-0.00242642	-0.00750865	0.00394713	0.00347481	-0.00130601	-0.00408056	-0.00134926	-0.000716234	-0.00492728	-0.000739804
184	TK01	A9	02:00:00	-0.153489	-0.1499	-0.112769	0.0541379	0.0385608	-0.0646896	-0.00466725	-0.0360631	-0.0370316	-0.0217545	0.0321081	-0.000392159	-0.00579767	-0.00911855	-0.00630951	8.70795e-05	-0.00382474	-0.00628012	0.00580333	-0.00585813	0.00220874	0.00514174	-0.000580744	0.00127233	-0.00403946	0.00120606	-0.000585782	0.000743252
185	TK01	A9	04:00:00	-0.11821	-0.0643948	-0.116692	0.102612	0.194486	-0.0692205	-0.0111226	0.00526419	-0.0650349	-0.00629237	-0.00934254	0.00590078	-0.0161736	-0.00543294	-0.0173777	0.00629586	0.0101595	0.0121814	0.00166023	0.00643379	-0.0110575	0.000976449	-0.00463927	-0.00182356	-0.0011273	-0.00645659	-0.000316839	0.000989623
186	TK01	A9	04:00:00	-0.18126	-0.0548032	-0.170198	0.0172504	0.13632	-0.0154785	0.00517656	-0.0201352	-0.000346059	0.00580053	0.0474219	-0.000128057	-0.0170098	-0.00464149	0.00536761	0.00392987	-0.0154699	-0.00372283	-0.000133898	0.00941964	0.00134385	0.00275964	-0.00347485	0.00526923	-0.00181803	-0.000440832	-0.00024646	0.00165567
187	TK01	A9	06:00:00	-0.233422	-0.171324	-0.0138163	0.0268004	0.104804	-0.00226593	0.00157322	-0.0621003	-0.00863449	0.00780876	-0.000295096	-0.00117254	-0.0120796	-0.0152935	-0.00929111	0.00207555	0.00494636	-0.00687747	0.00802443	-0.00100034	-0.000619018	0.00811552	0.00910193	0.00618654	-6.96153e-05	0.00307241	-0.0049256	-0.00501264
188	TK01	A9	06:00:00	-0.209367	-0.199698	0.0248875	0.0704364	0.0267416	-0.0527603	0.0321592	0.0530502	-0.0546868	-0.0100485	-0.000190549	-0.012963	0.00106077	-0.0125871	0.000132233	0.00807626	0.0109016	0.00310166	0.00703894	0.0128937	-0.0107388	0.00239373	-0.00255838	-0.000674234	0.0071696	0.00146357	-0.0034868	-0.00195137
189	TK01	A9	08:00:00	-0.200393	-0.226251	0.0153676	0.0290047	0.0250228	-0.0135778	0.00997281	-0.00981152	-0.0249139	-0.0167223	-0.0128558	0.00380797	0.00877105	-0.0173114	-0.00710515	3.99858e-06	-0.00668022	-0.00961862	0.00496624	0.00724204	0.000951328	-0.00368196	-0.00676007	-0.00301543	-0.000869961	0.00118065	-0.00126539	0.000258831
190	TK01	A9	08:00:00	-0.286732	-0.211284	0.209851	0.0483434	0.00638974	-0.0246325	0.0459938	0.0788564	-0.0488135	-0.00159137	-0.0286075	-0.0228927	0.0130454	-0.0180306	0.00203898	0.00442036	0.000365723	-0.00537515	0.0193119	0.00283297	-0.00388183	0.00532218	-0.00540206	0.00755279	0.00583519	-0.00414343	-0.000591249	0.00391965
191	TK01	A9	10:00:00	-0.179267	-0.18231	0.0472915	-0.00588966	-0.000606858	-0.0188644	-0.00123286	0.0498894	-0.025826	-0.0101906	0.00107536	-0.0281152	-0.013286	-0.0223939	-0.00652396	0.0103992	-0.000919076	0.00311003	0.00571465	-0.00593199	-0.00529787	-0.00178662	-0.000698035	-0.00243543	-0.00167608	0.00258074	0.00195384	-0.00403673
192	TK01	A9	10:00:00	-0.221323	-0.147019	0.109199	0.0514927	0.050006	-0.0474414	0.00276625	0.000407167	-0.0541864	-0.0150183	0.00823194	-0.00455001	-0.00744626	-0.0042371	-0.00795114	0.000415635	0.00545133	-0.00675581	0.0125636	0.00744368	0.00686966	-0.0122835	-0.00656919	-0.00125189	0.00218186	-0.00580473	0.000461006	-0.000707136
193	IA04	CFMoY	10:00–14:00	0.148537	0.636102	0.139488	0.0433112	0.0388702	-0.0526862	0.0490391	-0.0366573	-0.036477	0.0307755	-0.022057	0.0137766	-0.00739843	0.0183931	0.0119963	0.0144288	-0.00481818	-0.0120387	0.000383167	-0.00274004	0.000748468	0.00320997	-0.000871215	-0.00285667	0.00302434	0.00321241	0.000138065	0.00176642
194	IA04	C5-159	10:00–14:00	0.442791	0.248729	-0.0143116	0.595911	-0.259729	0.180186	-0.211395	0.00145311	-0.0608928	-0.00211593	-0.00506289	0.0161166	-0.00555918	-0.00821877	0.0178732	0.0205692	0.00436736	-0.0184694	-0.000434516	-0.00929127	-0.00170471	0.0024979	-0.00253684	0.00257598	0.00317327	0.0024691	0.00305335	-7.23973e-05
195	IA04	C5-160	10:00–14:00	0.362187	0.314417	0.158733	0.0817088	0.0197036	-0.163049	0.0138555	-0.0145524	-0.00947368	0.040902	-0.0131851	-0.023375	0.00445975	-0.00340606	0.0121217	-0.00191725	0.0141122	0.000907368	-0.00665995	-0.00113719	0.00392247	-0.00134233	0.0050855	0.00285792	-0.00151703	1.32544e-05	-0.00729257	-0.00210731
196	IA04	C6-164	10:00–14:00	0.330338	0.337609	0.126705	0.0941811	0.0558104	-0.0884836	0.029892	-0.0191891	0.0217318	0.0210672	-0.0389805	-0.0154392	0.00578121	0.0207418	0.016854	0.0139744	-0.006049	0.0049444	-0.00380364	0.00815926	0.00434377	0.00183739	0.00327777	0.00414814	-0.00272518	6.56588e-05	0.00236024	0.00013283
197	IA04	CFMoY	10:00–14:00	0.310006	0.267776	0.172134	0.132998	-0.0661373	-0.113491	0.0854557	-0.0246274	-0.0118082	0.00870887	-0.0181518	-0.00926879	0.0105445	-0.0230202	0.0351239	0.011502	0.010867	-0.0158985	0.00387333	-0.00514923	-0.00666322	0.00400442	0.00255778	-0.0061261	0.00491749	0.00332932	0.00437738	-0.00204411
198	IA04	C5-159	10:00–14:00	0.357669	0.324067	0.0430191	0.201859	-0.134733	-0.0166196	0.00638058	-0.0391507	-0.0370746	-0.0392386	-0.0101065	0.0158516	-0.00678211	0.0221622	0.0135584	0.0110336	-0.0077831	0.0046924	0.0090752	0.000786269	0.00503385	0.00597522	-0.00492373	-0.00126901	-0.00165935	0.00543833	0.00400841	0.00139716
199	IA04	C5-160	10:00–14:00	0.35835	0.238759	0.182133	0.0132093	0.0323562	-0.0712028	-0.00154568	-0.00760513	0.0296774	0.00904834	-0.0112189	-0.00845856	-0.000345263	0.0385314	-0.0183063	-0.0159095	-0.00617551	0.00586379	-5.81456e-05	0.00258412	0.00319702	0.0030705	-0.0039461	0.00242393	-0.00058725	0.00180129	0.00374589	0.000746288
200	IA04	C6-164	10:00–14:00	0.165132	0.500732	0.17233	0.0252834	0.0338515	-0.119364	-0.00167724	-0.0215638	-0.0114348	0.0307507	-0.0113255	-0.011677	-0.00672223	0.0123269	0.00759742	0.00970522	-0.00423496	-0.00681035	-0.0042312	0.00012715	0.00132039	-0.00313277	0.00129705	0.000932551	0.00535451	-0.00247284	-0.00620391	0.0042854
201	IA04	CFMoY	10:00–14:00	0.423347	0.302935	0.259015	0.243806	-0.0119263	-0.11078	0.052543	-0.0465627	0.0194491	0.00429718	-0.0343781	-0.0108215	0.0090123	0.0163117	0.0249895	0.0058214	-0.00424768	-0.0135779	-0.00116223	0.00323584	0.00170745	0.00470728	-0.000759636	-0.00572104	0.00582286	-0.00410517	-0.000532462	-3.14892e-05
202	IA04	C5-159	10:00–14:00	0.512626	0.203956	0.0359256	0.351831	-0.17505	0.0212278	-0.124658	0.00096432	-0.0611447	0.000526122	0.0102945	0.0117003	-0.0228647	0.0139083	0.00167563	0.00715693	0.00741491	0.00959291	-0.00282146	-0.00242441	0.000170067	-0.00287649	-0.00375916	0.00529687	-0.00371275	2.87242e-05	-0.0035855	-0.000329817
203	IA04	C6-164	10:00–14:00	0.429532	0.24349	0.12028	0.118974	-0.0374238	-0.0767622	0.00134895	0.0120347	0.00675803	-0.0284594	-0.000203358	-0.00479926	3.83163e-05	0.00596125	0.0104109	0.00223949	-0.00470708	-0.00797792	0.00141911	-0.0041784	-0.00108148	0.00838898	-0.00700765	-0.00369858	0.003508	0.0049692	0.00122465	-0.0007879
204	IA04	CFMoY	10:00–14:00	0.526756	0.0864287	0.0200703	-0.00561291	0.00673697	0.0245953	0.022299	0.00861457	-0.030578	-0.0364789	-0.00214897	-0.00567267	-0.00478339	0.015743	-0.00580975	-0.018325	-0.00667579	0.0065374	0.00275595	-0.0017761	-0.00220203	0.00777688	-0.00217258	-0.00346569	-0.00151766	0.00705812	9.45354e-05	0.000771754
205	IA04	C5-159	10:00–14:00	0.414394	0.0454576	-0.100913	-0.0366124	-0.0254579	0.0147777	0.00910934	-0.00905611	-0.00668131	0.00107038	-0.0140987	-0.00614596	-0.00265914	-0.000307451	0.000301873	-0.00835466	-0.0121301	0.00907898	-0.000333783	0.00504116	-0.00438457	-0.000474264	0.00489941	0.00140233	-0.00356158	0.000715194	-0.00278027	-0.000485703
206	IA04	C5-160	10:00–14:00	0.472204	0.00847858	-0.0744517	-0.0522328	-0.0514304	0.0534655	0.0414363	-0.00737778	-0.0189729	-0.0210236	0.0156513	-0.00966244	0.0313077	0.0163486	-0.0324774	0.0245466	0.0210051	0.00156993	-0.00293423	-3.53211e-05	-0.000605503	0.000121073	-0.00477713	0.00301409	-0.00587632	0.00527392	0.000259209	-0.000176718
207	IA04	C6-164	10:00–14:00	0.402209	0.105911	-0.0609061	-0.0391648	0.0148056	0.00890838	0.0137326	0.00369109	-0.027429	0.00217194	-0.0103431	-0.0142498	-0.00478162	0.00816699	-0.00592847	-0.00942776	-0.0015973	0.000205523	-0.00576301	-0.000402436	-0.003118	-0.00161711	0.000321485	-4.80911e-06	0.000224312	-0.00108851	0.000629709	-0.00087775
208	IA04	CFMoY	10:00–14:00	0.470824	0.0266305	-0.0287123	-0.00818818	-0.0322904	-0.019808	-0.00447412	-0.00331548	-0.0187886	-0.0179828	-0.0128767	-0.0240227	-0.00693113	0.0205369	-0.00741326	-0.00886049	-0.0094584	-0.00169791	-2.90281e-05	0.00316658	-0.0064675	0.00075489	0.005247	-0.00169189	-0.0038115	0.00254479	0.00281093	0.00127195
209	IA04	C5-159	10:00–14:00	0.422088	-0.0150345	-0.0958818	-0.0393402	-0.0602457	0.00818703	-0.0087067	0.00253916	-0.0271512	-0.00729188	0.00272135	-0.0113043	-0.0133669	0.000558979	-0.00149095	-0.00443484	-0.0118886	0.0107219	-0.0039535	0.0037271	-0.00451389	-0.00234509	0.00274717	0.000999471	-0.00179213	-0.00132019	-0.00200925	-0.000843179
210	IA04	C5-160	10:00–14:00	0.391137	-0.0572488	-0.117392	-0.00866145	-0.128754	0.0146884	0.0161406	-0.00734795	-0.0170841	-0.0162271	0.0073057	-0.00162197	-0.000400605	-0.0108774	-0.00404113	-0.0065173	-0.00588703	0.0059272	0.00437749	-0.00175204	-0.00233126	0.00219695	0.00240044	-0.00608757	-0.000399498	0.00437954	-0.0035334	-0.00106003
211	IA04	C6-164	10:00–14:00	0.470818	0.0100492	-0.0824954	-0.0450006	-0.0326729	-0.0107164	-0.0306875	0.0102274	-0.014179	-0.0113117	0.00461751	-0.0172377	-0.00822295	0.0142593	-0.0156469	-0.018724	-0.00536645	0.00351396	-0.00273684	-0.000549559	-0.00175751	-0.00207924	0.0018208	0.00188607	-0.000523095	0.000507344	0.00287142	0.000830096
212	IA04	CFMoY	10:00–14:00	0.592112	0.136051	0.0928884	-0.171951	0.0485114	0.244536	0.0970057	-0.00923019	-0.0839021	-0.0161496	0.0131182	0.0103034	-0.00265856	0.0118488	-0.00445984	-0.0145976	0.00177608	-0.00905075	-0.00222812	-0.000829213	0.00437151	0.00365559	-0.00297318	-0.00231068	0.00962562	-0.00891263	0.00277501	-0.00190635
213	IA04	C5-159	10:00–14:00	0.482935	0.0513314	-0.00642187	-0.0696918	-0.00988125	0.0160271	-0.0571031	0.028084	0.0216029	-0.00715805	0.000382274	0.00262336	-0.0126541	0.0256628	-0.0227935	-0.0165116	-0.0105745	0.000733664	0.00152376	0.000465991	-0.000144594	0.000103924	-9.06057e-05	0.0014671	0.00221679	0.00185452	-0.00286867	-0.001325
214	IA04	C6-164	10:00–14:00	0.401452	0.165825	-0.0285497	-0.0547804	-0.0299812	-0.00975695	0.0099554	0.0134049	-0.0207037	-0.0226915	-0.0087785	-0.0169978	-0.00577505	0.0155332	-0.0102427	-0.012149	-0.00570386	-0.00581784	-0.000438797	-0.000894897	-0.0040286	0.00103852	-0.0032731	-0.00211571	8.20764e-05	0.00503341	-0.00172257	-0.00172982
215	IA06	CFMoY	10:00–14:00	0.488559	0.0839978	0.0159943	0.00229148	0.00632231	0.0814088	0.13201	-0.0264293	-0.0331038	0.00858615	-0.0199076	-0.017132	0.0294616	0.0313632	-2.35516e-05	0.0241504	0.00493765	0.00753097	-0.00182648	0.00799688	0.00153532	9.21927e-05	0.000653888	-0.00021989	-0.00174065	-0.00175087	-0.00285017	-0.000773885
216	IA06	CFMoY	10:00–14:00	0.392849	-0.0357295	-0.095868	-0.0208244	0.0104224	0.0648058	0.0471851	-0.0436342	-0.0310676	0.0614478	-0.00196847	0.000465062	0.00965171	0.00259462	0.0033089	0.00422675	0.00400863	0.00138077	-0.00270089	0.00204859	-0.000223661	-0.00260146	0.00355663	-0.00200276	0.000336904	-0.00357852	0.00187867	-0.000666894
217	IA06	CFMoY	10:00–14:00	0.38639	0.107143	0.129984	-0.0224508	0.0698172	-0.0228546	-0.00767398	-0.0205942	0.0669657	0.0565811	-0.0144155	-0.00733297	0.0144631	0.00912025	-0.0104906	-0.00582208	0.00468728	0.0133663	0.000119787	0.00417124	0.000227248	0.00599647	-0.00355263	0.000881862	0.00505628	-0.00171594	0.00027508	-0.00155969
218	IA06	CFMoY	10:00–14:00	0.466863	0.0627596	0.0749008	0.023435	0.0397114	0.0198107	0.0273004	-0.00760314	0.0560381	0.0107916	-0.0285677	-0.0300955	0.034769	0.0121982	0.00409802	-0.0162185	-0.00653224	0.00111305	0.00242037	0.00311409	-0.000433367	0.00429625	-0.000925625	-0.00519044	-0.00282954	0.000356814	-0.000687696	0.00235198
219	IA06	CFMoY	10:00–14:00	0.377043	-0.043955	-0.108204	0.0372862	0.0115374	0.00562164	1.03055e-05	-0.0102493	0.0380068	0.0535965	0.00133774	0.0401389	-0.00236029	-0.0052921	0.004529	-0.00660457	-0.00899246	0.00987861	0.0038525	0.000206052	-0.00480808	0.00298012	-0.00266351	-0.00371135	0.000455356	0.000727802	0.00208231	-5.85817e-05
220	IA06	CFMoY	10:00–14:00	0.322141	-0.079384	-0.0447696	-0.0362099	-0.0607156	0.00231028	0.0112964	0.000357246	0.0282375	0.0560375	0.0208964	0.035468	0.00652692	-0.0133747	-0.0282912	0.00186865	0.0121344	0.0225866	0.00130291	2.28847e-05	-0.00734765	0.00654384	-0.00369966	-0.00454052	0.00336531	0.000349698	-0.00356833	0.00174136
221	IA06	MNG	10:00–14:00	0.533234	0.130788	0.100629	-0.0114809	0.0561321	0.0249927	-0.0145012	-0.00177919	0.0147901	0.00705997	0.00437548	0.000972282	0.0120681	-0.0500397	0.0232108	-0.0129174	0.00747537	0.012573	0.0045029	-0.00369615	0.00078318	-0.00142319	0.000799539	0.00292239	-0.00304588	-0.000822273	-0.00279573	0.000240747
222	IA06	MNG	10:00–14:00	0.365067	-0.021295	-0.0849233	0.0283345	-0.0537458	0.0116619	0.0237974	-0.0286344	0.0280109	0.017949	-0.011174	0.00855469	-0.000756323	-0.0107449	0.0200488	0.00427109	-0.0143975	0.00194103	0.00344444	0.00206042	0.00129135	-0.00583076	0.000514703	-0.00329878	-0.00113656	-0.00407449	-0.000378761	0.000162504
223	IA06	MNG	10:00–14:00	0.469413	0.0652689	0.0119997	0.0427637	0.0244525	-0.0739402	-0.0117054	-0.0160242	0.0251289	0.0313067	0.00161318	0.00757363	-0.0023081	-0.0280348	0.00167692	-0.0273279	0.0062775	0.0103262	-0.000268652	-0.0038977	-3.26293e-06	-0.00183892	-0.00296028	0.00306542	-0.00222184	-0.00205668	0.00630602	-0.00102507
224	IA06	MNG	10:00–14:00	0.415307	0.0244858	-0.0192065	0.11978	0.0316908	-0.0251178	0.0591275	-0.0115579	-0.00478543	-0.00754907	0.00755054	0.0117395	0.0234994	-0.0230212	0.0225944	-0.0206958	-0.0112989	0.0107984	0.00226267	-0.00965328	0.000773676	0.00438433	-0.0071221	-0.00498145	-0.000457327	0.00227621	0.000138151	0.00141739
225	IA06	MNG	10:00–14:00	0.514059	0.0880404	-0.0300861	0.122129	0.0346332	-0.0705019	0.0101486	-0.0206843	-0.0349455	0.0174235	0.0182751	0.0253787	-0.0258868	-0.00254042	-0.00455632	-0.0131507	-0.00229468	0.00120213	-0.00384777	-0.00647649	0.00518216	1.98336e-05	-0.00213093	-0.000115415	0.00565361	-0.00195647	-0.00165103	-0.00379645
226	IA06	MNG	10:00–14:00	0.420969	0.0314644	-0.00602448	0.0462603	-0.0111606	-0.0490545	0.0540175	0.00267043	0.0541445	0.0214308	0.00659867	0.00104076	0.0389247	0.00864674	-0.0143325	-0.0033933	0.00678876	-0.00157928	-0.000973626	-0.00201672	0.00180458	0.000832435	0.00148298	-0.00314197	0.00362776	0.000645281	-0.00302151	0.00172785
227	IA06	A9	10:00–14:00	0.461113	0.0613792	0.0153712	0.0185817	-0.0189571	0.0543945	0.0750421	-0.00199634	-0.00398693	-0.0803494	0.0363427	-0.00930579	0.0435806	-0.00885288	-0.0153538	0.0515885	0.0125646	-0.00353103	-0.00602376	-0.000351668	0.000140843	-0.000266528	0.0033714	-0.00397431	-0.0024289	-0.00114655	-0.00498732	0.00173293
228	IA06	A9	10:00–14:00	0.373753	-0.0767196	-0.19399	-0.06076	0.0218299	0.13342	0.0536938	0.0121914	-0.0434621	0.0102633	0.0154146	0.0310606	-0.00612189	0.00993594	-0.0177977	-0.00566102	-0.003237	0.0146198	-0.00631286	-0.00073481	-0.000792865	0.00271184	0.00599065	0.00128921	0.00270446	0.00300701	0.00455518	0.000627396
229	IA06	A9	10:00–14:00	0.521989	0.115116	0.0230495	0.129284	0.0786412	-0.140306	-0.00366402	0.0162905	0.00965539	-0.0324668	0.019648	0.0118032	-0.0225301	0.00554971	-0.0295651	-0.0167975	-0.00069059	-0.0070274	-0.0114976	-0.00341572	0.000355902	0.00156099	0.00875256	0.0037945	0.00960654	-0.00450354	0.00633761	0.00301591
230	IA06	A9	10:00–14:00	0.476065	0.108807	0.00957615	0.175219	0.0822208	-0.00865899	-0.00545217	0.0197051	0.0363057	-0.0375131	-0.0133508	-9.08688e-05	0.00969192	-0.0185377	0.0143466	0.00270043	-0.014451	0.0181564	-0.00515523	0.000239469	0.00160194	0.00115518	0.0107504	0.00034039	9.28634e-05	0.00212531	0.00477291	-0.000451147
231	IA06	A9	10:00–14:00	0.45358	0.037367	-0.0605884	0.139698	0.103674	-0.0279574	0.0517979	-0.00661138	-0.0260432	0.00196486	0.00560139	0.0428418	-0.026676	-0.0115903	0.00425204	0.0135786	-0.0177376	0.0216882	-0.00847092	0.00445893	-0.00607978	0.00094894	0.00435846	0.00132613	-0.000751993	-0.0010618	0.000982621	8.61421e-05
232	IA06	A9	10:00–14:00	0.43676	0.0537754	-0.0195727	0.0419722	0.0174751	-0.091058	-0.00441766	0.0136802	0.034229	-0.0396999	0.0617649	0.0236743	0.024426	-0.0125028	-0.0440386	0.0465707	0.0193878	-0.000877259	-0.0106898	-0.00413971	-0.00125564	-0.00768852	0.00474053	0.00779756	-0.00144206	-0.00170226	-0.000661197	0.00039427
233	IA06	CFMoY	10:00–14:00	0.426462	0.0408064	0.00855644	-0.0145567	-0.0310869	-0.0161167	0.00809668	-0.0103433	-0.011942	-0.0665005	0.00845808	-0.00293324	-0.00936008	-0.0143761	0.00660146	0.00349714	-0.0196607	0.00462299	-9.17107e-05	-0.000536112	0.00240791	0.00190216	0.000111597	-0.00316351	0.000585879	-0.00624064	0.0076902	0.000377351
234	IA06	CFMoY	10:00–14:00	0.473746	0.0891392	0.0107031	-0.0360596	0.0139784	-0.0225812	-0.0134575	0.0321663	0.0305842	-0.0325323	-0.013467	-0.0171756	-0.00121456	-0.00814861	0.00815136	0.00278805	-0.015967	-0.00293842	0.00114568	0.00303669	-0.00166763	-0.00774405	0.00525704	0.000414978	-0.00406664	0.00135981	-0.00161537	-0.000208204
235	IA06	CFMoY	10:00–14:00	0.672577	0.209156	0.0662998	-0.0532775	0.0571031	0.105744	0.0458522	-0.0171894	-0.041084	0.026755	-0.0106882	-0.00285863	-0.0074529	-0.010108	0.0270442	-0.00675315	0.0097524	-0.0233285	0.00584731	-0.00140216	0.00417433	-0.00656732	0.00217987	0.00453361	-0.00475637	0.00232744	-0.00366801	0.00226168
236	IA06	CFMoY	10:00–14:00	0.579373	0.168438	0.0511227	-0.0297233	0.116081	0.0273161	-0.0282146	0.0223718	0.0258577	0.0163611	-0.00952589	0.0144464	-0.0123551	-0.00849733	0.00740696	0.00248048	-0.00582031	-0.00650618	0.000599009	0.000643067	0.00505276	-0.00381527	0.000820652	0.00288948	-0.00123094	-0.00146258	-0.00215056	-0.000172666
237	IA06	CFMoY	10:00–14:00	0.398265	0.0429061	-0.0366912	-0.0340857	-0.0775398	-0.0407381	0.015375	-0.00743934	0.0139353	0.00928961	0.00154793	-0.0103633	0.0138252	-0.00794598	-0.00891257	0.0102805	0.0114096	-0.0127901	-7.75812e-05	-0.0024399	-0.0030603	-0.00472132	0.000785615	0.00275885	0.00173358	-0.000545327	0.00430749	0.00111599
238	IA06	CFMoY	10:00–14:00	0.373098	0.0653858	-0.0168696	-0.0386665	-0.0753923	-0.0511748	-0.00200649	-0.0371171	-0.0123907	0.0277179	0.0135569	-0.00275144	0.00256864	-0.0412022	0.00750486	-0.000326831	0.0147264	-0.0143853	-0.00109633	-0.00442376	-0.00316718	-0.00523374	0.000888794	0.0017881	-0.000495502	-0.00284705	0.000722222	0.00097518
239	IA06	CFMoY	10:00–14:00	0.510062	0.168115	0.0666239	-0.0517959	0.0121379	-0.00752897	-0.00306247	-0.00890736	-0.00471177	-0.0089327	-0.0118525	-0.0116423	-0.00837994	0.0196247	0.00933187	0.00485712	-0.0123362	0.000359549	-0.00191319	0.00868626	-0.00472381	-0.00267483	-0.00304086	0.000815545	-0.00493197	-0.00320624	-0.00284741	-0.000453935
240	IA06	CFMoY	10:00–14:00	0.544324	0.108979	-0.00240967	-0.03517	-0.0359566	0.0565081	0.015959	-0.0182072	-0.0682226	0.001424	0.00320582	-0.0137958	-0.0121206	-0.00474729	0.00380572	-0.0168515	0.00536797	-0.0106748	0.0011389	-0.00326862	0.00255767	-0.00141685	0.00238818	0.00433339	-0.00570689	0.00384498	0.00124351	0.00248145
241	IA06	MNG	10:00–14:00	0.369338	0.0493171	0.00134025	-0.0792774	-0.0471778	0.0255569	-0.0120843	-0.00259487	0.0215188	0.0334425	-0.00183288	0.0186864	-0.0125301	-0.0217952	0.0129158	0.0166997	-0.00737739	-0.00944479	0.00447627	0.00331383	-0.00375648	-0.00138805	0.00169884	-0.00288571	0.000374615	-0.00230118	-0.000789406	-0.00101435
242	IA06	MNG	10:00–14:00	0.414005	0.128361	0.000480068	-0.117454	0.00745815	0.0160378	-0.0480618	-0.0075045	0.0404552	0.00427375	-0.00592405	0.0147179	-0.00941128	-0.0186116	0.0115753	0.0123779	-0.0100199	-0.00175689	0.00624453	0.00497341	-0.00260743	-0.00327014	0.000905618	0.00102955	-0.0010618	-0.00142739	-0.00174463	3.27746e-05
243	IA06	MNG	10:00–14:00	0.413167	0.0772559	0.0438785	-0.024046	-0.0589571	-0.0102363	0.033821	-0.00863346	0.0692686	0.0379764	0.0107518	0.021126	0.0150822	-0.012333	-0.013659	0.0117307	0.0187637	-0.0235734	0.0019867	-0.000512704	0.00407618	0.00730096	-0.00170373	-0.00695084	-0.00603525	-0.000828192	0.00219207	-0.00291365
244	IA06	MNG	10:00–14:00	0.440601	0.192963	0.0517791	-0.0563193	-0.0190728	-0.0147763	0.00296577	0.0134316	0.0213108	-0.00366154	0.0259084	0.0140475	0.0161997	-7.68837e-05	-0.0235782	0.02898	0.0217462	-0.00908035	0.00249502	-0.00475168	0.00327465	0.00202155	-0.00873376	0.00481932	-6.67455e-05	0.00271468	0.00478285	-0.00167442
245	IA06	MNG	10:00–14:00	0.570508	0.137631	0.0450819	-0.0650877	0.033688	0.0168218	-0.0467864	0.0159783	0.0140864	-0.0146096	-0.00107547	-0.0195742	-0.00679235	0.0152701	-0.00409411	-0.0108761	-0.0019022	-0.0030711	-0.000891227	0.00163565	0.00326678	-0.0028679	-0.00236339	-0.000792007	0.00104668	-0.0024324	-0.00461828	0.000496327
246	IA06	MNG	10:00–14:00	0.542567	0.0699215	-0.0376779	-0.061304	-0.0221584	0.0246803	-0.0216117	0.0214476	-0.00408133	0.0191871	0.00364182	-0.00850524	-0.0114563	-0.0150082	0.00929095	-0.00356686	0.00373152	-0.00522601	0.00298508	-0.00130478	0.00182173	-0.00224169	0.00154598	0.00227901	0.00307951	0.0011936	-0.000882737	-0.00145474
247	IA06	MNG	10:00–14:00	0.420142	0.0550082	-0.0669285	-0.0739031	-0.0562369	-0.0247937	-0.0162504	0.0122905	0.0203007	0.0219432	0.00348097	-0.0168104	0.0120526	0.0236527	-0.0235784	0.0128866	0.0106038	-0.00896169	-0.00255262	0.00239836	9.74358e-05	-0.00347914	-0.00142886	0.00149851	-0.00220112	-0.000572236	-0.00105742	0.00099429
248	IA06	MNG	10:00–14:00	0.524007	0.0925837	-0.0150426	-0.0104224	-0.0390886	0.00196565	-0.00219137	0.0129381	-0.00800356	0.00258211	0.0159147	-0.00195758	-0.0233173	0.0140152	-0.0101823	-0.0164386	0.00432318	-0.00434293	-0.00190177	-0.00111111	-0.00119624	-0.00233725	-0.00638677	0.00234776	0.000838045	-0.00170889	-0.00255507	0.000372858
249	IA06	A9	10:00–14:00	0.428738	0.0443439	-0.0399326	-0.0449446	-0.0384086	0.00265842	0.00890057	0.00648113	0.0181209	0.0122371	-0.0080817	-0.00549309	-0.00646574	-0.0117512	0.0134915	0.0104241	-0.00516646	-0.00411839	0.0033885	0.00336944	-0.00359641	-0.00400633	0.0025574	0.000780652	-0.000135929	0.00302473	0.000115503	-9.44881e-05
250	IA06	A9	10:00–14:00	0.420388	0.0577164	-0.0112236	-0.0326474	-0.0602093	-0.0758772	-0.0354398	0.00231296	0.0315937	0.0303182	-0.00144273	-0.0169418	0.00695532	-0.00520987	-0.0107497	-0.0057564	0.008097	-0.00652617	0.00270193	-0.00357559	0.00149552	-0.000626224	0.00166778	-0.00166705	0.00363947	-0.00242741	0.00287384	-0.00121996
251	IA06	A9	10:00–14:00	0.527602	0.0239519	-0.0625582	-0.0159265	-0.0566587	-0.0523659	-0.0561425	0.0231193	0.0145613	-0.0338142	-0.0040755	-0.0246958	-0.0085775	0.00863948	-0.00529908	-0.0136193	-0.00718117	0.013914	0.00226097	0.0018512	-0.00114032	-0.00164487	-0.00499863	-0.000335711	-0.0021766	0.00100275	-0.0036321	0.000823593
252	IA06	A9	10:00–14:00	0.491854	0.0711212	0.0104209	0.00223767	-0.0391268	-0.0346336	-0.0072751	0.000160461	0.0038803	-0.0286838	0.00534977	0.00355342	-0.00973371	-0.00340132	0.00402561	0.0137608	-0.00269463	0.00716112	0.00277187	0.0030617	0.0061045	-0.00104787	-0.0017542	0.0012732	0.000244253	0.000406414	0.00129929	4.38797e-05
253	IA06	A9	10:00–14:00	0.413458	0.256087	0.113454	-0.128319	0.0588685	0.0347299	-0.0294645	0.0426957	-0.0118877	0.0343083	0.0043651	-0.000913601	-0.00277135	-0.00181265	-0.00620846	-0.00343676	0.0131559	0.00681166	-0.00187209	-0.00346378	0.00301049	0.00323322	-0.00269258	0.00205211	0.0042083	-0.00188104	-0.00162879	-0.000836147
254	IA06	A9	10:00–14:00	0.456633	0.00204724	-0.051646	-0.00934359	-0.094417	-0.0525141	-0.0236127	-0.00120878	-0.0114996	-0.0337893	-0.00286353	-0.0277617	-0.00542946	-0.00227042	-0.0016004	-0.0088576	-0.0057269	0.000895767	0.00338551	-0.00202703	-0.00272374	-0.000618479	-0.000150319	-0.00151879	-0.00404795	0.00314968	0.0020154	-0.00231322
255	IA06	A9	10:00–14:00	0.367141	-0.086483	-0.122076	-0.03677	-0.0999601	0.0634102	0.0542792	-0.0216144	0.0142962	-0.0186386	0.00169862	0.000612818	0.0135683	-0.0246649	0.0122303	0.0179906	-0.00712691	0.0159095	0.00617082	0.00292766	-0.000392205	0.00207075	0.00176399	-0.00611225	-0.00125956	0.000926317	0.000378445	0.000490872
256	IA06	A9	10:00–14:00	0.346643	-0.0524782	-0.0704039	-0.0320014	-0.120922	-0.0350572	0.0289358	-0.00806444	0.0399293	-0.0110842	-0.0188583	-0.0201257	0.00252974	0.0128137	-0.00987824	-0.00337113	-0.0113786	0.000717685	0.00327428	0.00280001	-0.00117059	-0.00014909	-0.000446884	-0.00407358	0.00186323	-0.00649548	0.0116919	0.00063502

## Sheet: Supplementary Table S6
Table S6 Euclidean distances in CA between metabolites and the property of samples at or below 15th percentile.
No.	Leaf sample ID	Sample properties	metabolites	Distance
1	35	TK01_CFMY_65_day	L-Proline	0.130797
2	105	TK01_CFMY_78_night	Trigonelline	0.141324
3	22	TK01_Ringyoku_64_night	L-Proline	0.149095
4	18	TK01_Ringyoku_64_day	L-Glutamic acid	0.158682
5	235	IA06_Managua_129	Glycerophosphocholine	0.161518
6	236	IA06_Managua_129	Glycerophosphocholine	0.163175
7	174	TK01_CFMY_86_night	Trigonelline	0.17132
8	126	TK01_CFMY_79_night	Trigonelline	0.172352
9	147	TK01_Ringyoku_85_day	L-Glutamic acid	0.172892
10	190	TK01_Ringyoku_86_night	L-Glutamic acid	0.174149
11	162	TK01_CFMY_85_day	Trigonelline	0.177097
12	95	TK01_Ringyoku_72_day	L-Glutamic acid	0.177567
13	82	TK01_CFMY_72_night	Trigonelline	0.181809
14	17	TK01_Ringyoku_64_day	L-Glutamic acid	0.181871
15	121	TK01_CFMY_79_night	Trigonelline	0.182663
16	179	TK01_CFMY_86_day	L-Glutamic acid	0.185109
17	98	TK01_CFMY_78_day	Trigonelline	0.188118
18	245	IA06_CFMY_129	Glycerophosphocholine	0.188982
19	3	TK01_CFMY_64_day	L-Glutamic acid	0.189656
20	109	TK01_Ringyoku_78_day	Trigonelline	0.190817
21	66	TK01_Ringyoku_71_day	Trigonelline	0.19162
22	104	TK01_CFMY_78_day	L-Glutamic acid	0.192236
23	141	TK01_Ringyoku_79_night	Trigonelline	0.194943
24	8	TK01_CFMY_64_day	L-Glutamic acid	0.196807
25	103	TK01_CFMY_78_day	L-Glutamic acid	0.197596
26	80	TK01_CFMY_72_night	Trigonelline	0.202727
27	63	TK01_Ringyoku_71_day	L-Glutamic acid	0.203433
28	221	IA06_CFMY_80	Glycerophosphocholine	0.20368
29	168	TK01_CFMY_85_night	Trigonelline	0.205338
30	170	TK01_CFMY_86_night	Trigonelline	0.206197
31	64	TK01_Ringyoku_71_day	L-Glutamic acid	0.206429
32	149	TK01_Ringyoku_85_day	L-Glutamic acid	0.207163
33	173	TK01_CFMY_86_night	Trigonelline	0.207311
34	239	IA06_CFMY_129	Glycerophosphocholine	0.207676
35	52	TK01_CFMY_71_day	L-Glutamic acid	0.208913
36	127	TK01_CFMY_79_night	Trigonelline	0.209678
37	130	TK01_CFMY_79_night	Trigonelline	0.212758
38	192	TK01_Ringyoku_86_day	L-Glutamic acid	0.213488
39	116	TK01_Ringyoku_78_day	Trigonelline	0.213759
40	119	TK01_Ringyoku_78_night	Trigonelline	0.215081
41	14	TK01_Ringyoku_64_day	L-Glutamic acid	0.215243
42	144	TK01_Ringyoku_79_day	L-Glutamic acid	0.216811
43	49	TK01_CFMY_71_day	L-Glutamic acid	0.218442
44	54	TK01_CFMY_71_day	L-Glutamic acid	0.218657
45	110	TK01_Ringyoku_78_day	Trigonelline	0.219799
46	123	TK01_CFMY_79_night	Trigonelline	0.221294
47	113	TK01_Ringyoku_78_day	Trigonelline	0.224043
48	56	TK01_CFMY_71_day	L-Glutamic acid	0.224067
49	84	TK01_CFMY_72_day	L-Glutamic acid	0.226496
50	135	TK01_Ringyoku_79_night	Trigonelline	0.228622
51	154	TK01_Ringyoku_85_night	L-Glutamic acid	0.229335
52	79	TK01_CFMY_72_night	Trigonelline	0.229818
53	129	TK01_CFMY_79_night	Trigonelline	0.230989
54	1	TK01_CFMY_64_day	L-Glutamic acid	0.231972
55	55	TK01_CFMY_71_day	L-Glutamic acid	0.231974
56	152	TK01_Ringyoku_85_day	Trigonelline	0.23208
57	128	TK01_CFMY_79_night	Trigonelline	0.232083
58	149	TK01_Ringyoku_85_day	1-Aminocyclopropanecarboxylic acid	0.234111
59	120	TK01_Ringyoku_78_night	Trigonelline	0.235135
60	183	TK01_Ringyoku_86_night	Trigonelline	0.235723
61	94	TK01_Ringyoku_72_night	Trigonelline	0.236239
62	125	TK01_CFMY_79_night	Trigonelline	0.238322
63	88	TK01_Ringyoku_72_night	Trigonelline	0.239286
64	184	TK01_Ringyoku_86_night	Trigonelline	0.240582
65	156	TK01_Ringyoku_85_night	1-Aminocyclopropanecarboxylic acid	0.241369
66	7	TK01_CFMY_64_day	L-Proline	0.241956
67	67	TK01_Ringyoku_71_day	Trigonelline	0.241958
68	92	TK01_Ringyoku_72_night	Trigonelline	0.24196
69	75	TK01_CFMY_72_night	Trigonelline	0.242546
70	70	TK01_Ringyoku_71_night	Trigonelline	0.244255
71	118	TK01_Ringyoku_78_night	Trigonelline	0.244379
72	145	TK01_Ringyoku_85_day	L-Glutamic acid	0.245003
73	83	TK01_CFMY_72_day	L-Glutamic acid	0.24555
74	171	TK01_CFMY_86_night	Trigonelline	0.246233
75	18	TK01_Ringyoku_64_day	1-Aminocyclopropanecarboxylic acid	0.246271
76	156	TK01_Ringyoku_85_night	L-Glutamic acid	0.249479
77	136	TK01_Ringyoku_79_night	Trigonelline	0.253757
78	89	TK01_Ringyoku_72_night	Trigonelline	0.254565
79	4	TK01_CFMY_64_day	L-Glutamic acid	0.255589
80	96	TK01_Ringyoku_72_day	Trigonelline	0.257111
81	47	TK01_Ringyoku_65_day	L-Glutamic acid	0.257177
82	69	TK01_Ringyoku_71_night	Trigonelline	0.25959
83	132	TK01_CFMY_79_day	Trigonelline	0.261135
84	81	TK01_CFMY_72_night	Trigonelline	0.26145
85	154	TK01_Ringyoku_85_night	1-Aminocyclopropanecarboxylic acid	0.261924
86	9	TK01_CFMY_64_night	L-Proline	0.26241
87	138	TK01_Ringyoku_79_night	Trigonelline	0.26249
88	192	TK01_Ringyoku_86_day	1-Aminocyclopropanecarboxylic acid	0.263959
89	76	TK01_CFMY_72_night	Trigonelline	0.266391
90	159	TK01_CFMY_85_day	Trigonelline	0.266703
91	124	TK01_CFMY_79_night	Trigonelline	0.267876
92	133	TK01_Ringyoku_79_night	Trigonelline	0.267964
93	78	TK01_CFMY_72_night	Trigonelline	0.26808
94	163	TK01_CFMY_85_day	Trigonelline	0.268212
95	142	TK01_Ringyoku_79_night	Trigonelline	0.269268
96	172	TK01_CFMY_86_night	Trigonelline	0.270383
97	151	TK01_Ringyoku_85_day	Trigonelline	0.27046
98	72	TK01_Ringyoku_71_night	Trigonelline	0.270532
99	204	IA04_CFMY_140	Glycerophosphocholine	0.270589
100	51	TK01_CFMY_71_day	L-Glutamic acid	0.27102
101	74	TK01_CFMY_72_night	Trigonelline	0.271107
102	191	TK01_Ringyoku_86_day	Trigonelline	0.272864
103	139	TK01_Ringyoku_79_night	Trigonelline	0.272978
104	244	IA06_Ringyoku_129	Glycerophosphocholine	0.273185
105	137	TK01_Ringyoku_79_night	Trigonelline	0.273863
106	148	TK01_Ringyoku_85_day	Trigonelline	0.274077
107	253	IA06_Ringyoku_129	Glycerophosphocholine	0.275245
108	117	TK01_Ringyoku_78_night	Trigonelline	0.275944
109	43	TK01_Ringyoku_65_night	1-Aminocyclopropanecarboxylic acid	0.276065
110	111	TK01_Ringyoku_78_day	L-Glutamic acid	0.277456
111	122	TK01_CFMY_79_night	Trigonelline	0.278401
112	191	TK01_Ringyoku_86_day	L-Glutamic acid	0.279147
113	108	TK01_CFMY_78_night	Trigonelline	0.279409
114	240	IA06_CFMY_129	Glycerophosphocholine	0.279417
115	77	TK01_CFMY_72_night	Trigonelline	0.279426
116	106	TK01_CFMY_78_night	Trigonelline	0.28039
117	91	TK01_Ringyoku_72_night	Trigonelline	0.28153
118	100	TK01_CFMY_78_day	Trigonelline	0.281837
119	112	TK01_Ringyoku_78_day	L-Glutamic acid	0.282005
120	166	TK01_CFMY_85_night	Trigonelline	0.282273
121	169	TK01_CFMY_86_night	Phosphocholine	0.282964
122	177	TK01_CFMY_86_night	Trigonelline	0.28351
123	62	TK01_Ringyoku_71_day	Trigonelline	0.283526
124	85	TK01_Ringyoku_72_night	Trigonelline	0.284926
125	59	TK01_CFMY_71_night	L-Proline	0.285312
126	132	TK01_CFMY_79_day	L-Glutamic acid	0.286008
127	71	TK01_Ringyoku_71_night	Trigonelline	0.286451
128	190	TK01_Ringyoku_86_night	1-Aminocyclopropanecarboxylic acid	0.288215
129	93	TK01_Ringyoku_72_night	L-Glutamic acid	0.28831
130	99	TK01_CFMY_78_day	L-Glutamic acid	0.288429
131	103	TK01_CFMY_78_day	1-Aminocyclopropanecarboxylic acid	0.291187
132	57	TK01_CFMY_71_night	Trigonelline	0.291847
133	248	IA06_CFMY_129	Glycerophosphocholine	0.292283
134	45	TK01_Ringyoku_65_night	L-Glutamic acid	0.292505
135	64	TK01_Ringyoku_71_day	1-Aminocyclopropanecarboxylic acid	0.292713
136	143	TK01_Ringyoku_79_day	L-Glutamic acid	0.292749
137	73	TK01_CFMY_72_night	Trigonelline	0.292802
138	43	TK01_Ringyoku_65_night	L-Glutamic acid	0.292881
139	189	TK01_Ringyoku_86_night	Trigonelline	0.293562
140	189	TK01_Ringyoku_86_night	L-Glutamic acid	0.295226
141	188	TK01_Ringyoku_86_night	L-Glutamic acid	0.2954
142	93	TK01_Ringyoku_72_night	Trigonelline	0.295952
143	114	TK01_Ringyoku_78_day	L-Glutamic acid	0.296195
144	101	TK01_CFMY_78_day	Trigonelline	0.296296
145	147	TK01_Ringyoku_85_day	1-Aminocyclopropanecarboxylic acid	0.296613
146	188	TK01_Ringyoku_86_night	1-Aminocyclopropanecarboxylic acid	0.297744
147	234	IA06_CFMY_129	Glycerophosphocholine	0.297813
148	181	TK01_Ringyoku_86_night	Trigonelline	0.297871
149	107	TK01_CFMY_78_night	Trigonelline	0.298029
150	158	TK01_CFMY_85_day	L-Glutamic acid	0.29868
151	61	TK01_Ringyoku_71_day	Trigonelline	0.298944
152	97	TK01_CFMY_78_day	Trigonelline	0.299017
153	143	TK01_Ringyoku_79_day	Trigonelline	0.2993
154	53	TK01_CFMY_71_day	L-Glutamic acid	0.299688
155	45	TK01_Ringyoku_65_night	1-Aminocyclopropanecarboxylic acid	0.300048
156	14	TK01_Ringyoku_64_day	1-Aminocyclopropanecarboxylic acid	0.300141
157	178	TK01_CFMY_86_night	Trigonelline	0.300222
158	50	TK01_CFMY_71_day	Trigonelline	0.301574
159	58	TK01_CFMY_71_night	Trigonelline	0.301606
160	186	TK01_Ringyoku_86_night	Trigonelline	0.302001
161	246	IA06_Managua_129	Glycerophosphocholine	0.302053
162	220	IA06_Ringyoku_80	Trigonelline	0.302122
163	90	TK01_Ringyoku_72_night	Trigonelline	0.302591
164	151	TK01_Ringyoku_85_day	1-Aminocyclopropanecarboxylic acid	0.302805
165	189	TK01_Ringyoku_86_night	1-Aminocyclopropanecarboxylic acid	0.303332
166	187	TK01_Ringyoku_86_night	1-Aminocyclopropanecarboxylic acid	0.30381
167	56	TK01_CFMY_71_day	1-Aminocyclopropanecarboxylic acid	0.305072
168	179	TK01_CFMY_86_day	1-Aminocyclopropanecarboxylic acid	0.30559
169	150	TK01_Ringyoku_85_day	L-Glutamic acid	0.305841
170	97	TK01_CFMY_78_day	L-Glutamic acid	0.30619
171	187	TK01_Ringyoku_86_night	L-Glutamic acid	0.306619
172	134	TK01_Ringyoku_79_night	1-Aminocyclopropanecarboxylic acid	0.306682
173	55	TK01_CFMY_71_day	1-Aminocyclopropanecarboxylic acid	0.306759
174	150	TK01_Ringyoku_85_day	Trigonelline	0.308151
175	94	TK01_Ringyoku_72_night	2-Aminoethylphosphonic acid	0.30832
176	6	TK01_CFMY_64_day	L-Glutamic acid	0.310934
177	102	TK01_CFMY_78_day	Trigonelline	0.311078
178	218	IA06_CFMY_80	Glycerophosphocholine	0.311146
179	160	TK01_CFMY_85_day	Trigonelline	0.311202
180	134	TK01_Ringyoku_79_night	Trigonelline	0.312783
181	227	IA06_CFMY_80	Serotonin	0.313046
182	140	TK01_Ringyoku_79_night	Trigonelline	0.313502
183	187	TK01_Ringyoku_86_night	2-Aminoethylphosphonic acid	0.313744
184	94	TK01_Ringyoku_72_night	L-Glutamic acid	0.31435
185	222	IA06_Managua_80	Serotonin	0.314573
186	252	IA06_Managua_129	Glycerophosphocholine	0.31464
187	104	TK01_CFMY_78_day	1-Aminocyclopropanecarboxylic acid	0.315052
188	62	TK01_Ringyoku_71_day	L-Glutamic acid	0.315766
189	185	TK01_Ringyoku_86_night	Phosphocholine	0.31616
190	86	TK01_Ringyoku_72_night	Trigonelline	0.316489
191	33	TK01_CFMY_65_night	1-Aminocyclopropanecarboxylic acid	0.316648
192	154	TK01_Ringyoku_85_night	Trigonelline	0.316734
193	191	TK01_Ringyoku_86_day	1-Aminocyclopropanecarboxylic acid	0.31707
194	87	TK01_Ringyoku_72_night	Trigonelline	0.317351
195	130	TK01_CFMY_79_night	2-Aminoethylphosphonic acid	0.318058
196	185	TK01_Ringyoku_86_night	Trigonelline	0.318102
197	38	TK01_Ringyoku_65_night	Trigonelline	0.318197
198	73	TK01_CFMY_72_night	2-Aminoethylphosphonic acid	0.318413
199	188	TK01_Ringyoku_86_night	Trigonelline	0.318825
200	112	TK01_Ringyoku_78_day	1-Aminocyclopropanecarboxylic acid	0.320019
201	102	TK01_CFMY_78_day	L-Glutamic acid	0.320024
202	144	TK01_Ringyoku_79_day	1-Aminocyclopropanecarboxylic acid	0.32042
203	48	TK01_Ringyoku_65_day	L-Glutamic acid	0.320582
204	83	TK01_CFMY_72_day	Trigonelline	0.320782
205	115	TK01_Ringyoku_78_day	L-Glutamic acid	0.320955
206	52	TK01_CFMY_71_day	1-Aminocyclopropanecarboxylic acid	0.321745
207	203	IA04_C6-164_42	Glycerophosphocholine	0.322142
208	178	TK01_CFMY_86_night	L-Glutamic acid	0.322305
209	65	TK01_Ringyoku_71_day	Trigonelline	0.322564
210	33	TK01_CFMY_65_night	2-Aminoethylphosphonic acid	0.322833
211	106	TK01_CFMY_78_night	1-Aminocyclopropanecarboxylic acid	0.322866
212	63	TK01_Ringyoku_71_day	1-Aminocyclopropanecarboxylic acid	0.323394
213	189	TK01_Ringyoku_86_night	2-Aminoethylphosphonic acid	0.323657
214	154	TK01_Ringyoku_85_night	2-Aminoethylphosphonic acid	0.324051
215	132	TK01_CFMY_79_day	2-Aminoethylphosphonic acid	0.324174
216	118	TK01_Ringyoku_78_night	2-Aminoethylphosphonic acid	0.324178
217	215	IA06_CFMY_80	Serotonin	0.324264
218	79	TK01_CFMY_72_night	2-Aminoethylphosphonic acid	0.324727
219	187	TK01_Ringyoku_86_night	Trigonelline	0.32482
220	106	TK01_CFMY_78_night	L-Glutamic acid	0.324995
221	45	TK01_Ringyoku_65_night	2-Aminoethylphosphonic acid	0.325646
222	134	TK01_Ringyoku_79_night	L-Glutamic acid	0.325744
223	233	IA06_CFMY_129	Serotonin	0.326361
224	32	TK01_CFMY_65_night	L-Proline	0.32684
225	224	IA06_CFMY_80	Serotonin	0.327245
226	77	TK01_CFMY_72_night	2-Aminoethylphosphonic acid	0.32756
227	155	TK01_Ringyoku_85_night	1-Aminocyclopropanecarboxylic acid	0.327789
228	182	TK01_Ringyoku_86_night	1-Aminocyclopropanecarboxylic acid	0.327964
229	54	TK01_CFMY_71_day	1-Aminocyclopropanecarboxylic acid	0.328177
230	114	TK01_Ringyoku_78_day	1-Aminocyclopropanecarboxylic acid	0.328455
231	33	TK01_CFMY_65_night	Trigonelline	0.328525
232	213	IA04_C5-159_140	Glycerophosphocholine	0.328536
233	107	TK01_CFMY_78_night	2-Aminoethylphosphonic acid	0.329864
234	148	TK01_Ringyoku_85_day	L-Glutamic acid	0.330992
235	159	TK01_CFMY_85_day	L-Glutamic acid	0.331216
236	68	TK01_Ringyoku_71_day	L-Glutamic acid	0.331333
237	229	IA06_Ringyoku_80	Glycerophosphocholine	0.331883
238	150	TK01_Ringyoku_85_day	1-Aminocyclopropanecarboxylic acid	0.331951
239	38	TK01_Ringyoku_65_night	2-Aminoethylphosphonic acid	0.332814
240	191	TK01_Ringyoku_86_day	2-Aminoethylphosphonic acid	0.333197
241	118	TK01_Ringyoku_78_night	1-Aminocyclopropanecarboxylic acid	0.333357
242	242	IA06_Managua_129	Glycerophosphocholine	0.333458
243	57	TK01_CFMY_71_night	2-Aminoethylphosphonic acid	0.333467
244	145	TK01_Ringyoku_85_day	1-Aminocyclopropanecarboxylic acid	0.333595
245	75	TK01_CFMY_72_night	2-Aminoethylphosphonic acid	0.333679
246	83	TK01_CFMY_72_day	1-Aminocyclopropanecarboxylic acid	0.333944
247	84	TK01_CFMY_72_day	Trigonelline	0.33469
248	94	TK01_Ringyoku_72_night	5-Methylcytosine	0.335099
249	223	IA06_Ringyoku_80	Glycerophosphocholine	0.335425
250	105	TK01_CFMY_78_night	2-Aminoethylphosphonic acid	0.336375
251	256	IA06_Ringyoku_129	Trigonelline	0.336444
252	62	TK01_Ringyoku_71_day	2-Aminoethylphosphonic acid	0.336469
253	33	TK01_CFMY_65_night	L-Glutamic acid	0.336597
254	132	TK01_CFMY_79_day	1-Aminocyclopropanecarboxylic acid	0.336645
255	49	TK01_CFMY_71_day	1-Aminocyclopropanecarboxylic acid	0.336734
256	152	TK01_Ringyoku_85_day	1-Aminocyclopropanecarboxylic acid	0.336784
257	199	IA04_C5-160_42	Glycerophosphocholine	0.336798
258	130	TK01_CFMY_79_night	5-Methylcytosine	0.336803
259	188	TK01_Ringyoku_86_night	2-Aminoethylphosphonic acid	0.336856
260	134	TK01_Ringyoku_79_night	2-Aminoethylphosphonic acid	0.33695
261	205	IA04_C5-159_140	Serotonin	0.337025
262	175	TK01_CFMY_86_night	Trigonelline	0.337063
263	58	TK01_CFMY_71_night	2-Aminoethylphosphonic acid	0.337083
264	73	TK01_CFMY_72_night	5-Methylcytosine	0.337106
265	217	IA06_Ringyoku_80	Glycerophosphocholine	0.337144
266	202	IA04_C5-159_42	Chlorogenic acid	0.337896
267	84	TK01_CFMY_72_day	1-Aminocyclopropanecarboxylic acid	0.338245
268	192	TK01_Ringyoku_86_day	2-Aminoethylphosphonic acid	0.338634
269	121	TK01_CFMY_79_night	2-Aminoethylphosphonic acid	0.339029
270	80	TK01_CFMY_72_night	2-Aminoethylphosphonic acid	0.339964
271	43	TK01_Ringyoku_65_night	2-Aminoethylphosphonic acid	0.339997
272	13	TK01_Ringyoku_64_day	L-Glutamic acid	0.340235
273	81	TK01_CFMY_72_night	2-Aminoethylphosphonic acid	0.34025
274	94	TK01_Ringyoku_72_night	1-Aminocyclopropanecarboxylic acid	0.340487
275	143	TK01_Ringyoku_79_day	1-Aminocyclopropanecarboxylic acid	0.340517
276	17	TK01_Ringyoku_64_day	1-Aminocyclopropanecarboxylic acid	0.340598
277	95	TK01_Ringyoku_72_day	1-Aminocyclopropanecarboxylic acid	0.340628
278	183	TK01_Ringyoku_86_night	2-Aminoethylphosphonic acid	0.340857
279	180	TK01_CFMY_86_day	L-Glutamic acid	0.340884
280	243	IA06_Ringyoku_129	Histamine / Cytosine	0.340957
281	151	TK01_Ringyoku_85_day	2-Aminoethylphosphonic acid	0.341014
282	103	TK01_CFMY_78_day	2-Aminoethylphosphonic acid	0.341079
283	215	IA06_CFMY_80	Glycerophosphocholine	0.341289
284	164	TK01_CFMY_85_day	L-Glutamic acid	0.341396
285	146	TK01_Ringyoku_85_day	L-Glutamic acid	0.341713
286	77	TK01_CFMY_72_night	5-Methylcytosine	0.341852
287	106	TK01_CFMY_78_night	2-Aminoethylphosphonic acid	0.341914
288	118	TK01_Ringyoku_78_night	L-Glutamic acid	0.342457
289	212	IA04_CFMY_140	Glycerophosphocholine	0.342721
290	203	IA04_C6-164_42	Nicotinamide	0.342862
291	56	TK01_CFMY_71_day	2-Aminoethylphosphonic acid	0.343306
292	214	IA04_C6-164_140	Glycerophosphocholine	0.343385
293	50	TK01_CFMY_71_day	2-Aminoethylphosphonic acid	0.34382
294	153	TK01_Ringyoku_85_night	L-Glutamic acid	0.343838
295	151	TK01_Ringyoku_85_day	L-Glutamic acid	0.343839
296	93	TK01_Ringyoku_72_night	2-Aminoethylphosphonic acid	0.343884
297	83	TK01_CFMY_72_day	2-Aminoethylphosphonic acid	0.344
298	226	IA06_Ringyoku_80	Histamine / Cytosine	0.344265
299	62	TK01_Ringyoku_71_day	1-Aminocyclopropanecarboxylic acid	0.344652
300	93	TK01_Ringyoku_72_night	1-Aminocyclopropanecarboxylic acid	0.345349
301	111	TK01_Ringyoku_78_day	1-Aminocyclopropanecarboxylic acid	0.34542
302	184	TK01_Ringyoku_86_night	2-Aminoethylphosphonic acid	0.345566
303	58	TK01_CFMY_71_night	5-Methylcytosine	0.345933
304	47	TK01_Ringyoku_65_day	1-Aminocyclopropanecarboxylic acid	0.346564
305	225	IA06_Managua_80	Glycerophosphocholine	0.346582
306	226	IA06_Ringyoku_80	Serotonin	0.347149
307	53	TK01_CFMY_71_day	1-Aminocyclopropanecarboxylic acid	0.34726
308	127	TK01_CFMY_79_night	2-Aminoethylphosphonic acid	0.347376
309	68	TK01_Ringyoku_71_day	1-Aminocyclopropanecarboxylic acid	0.347516
310	249	IA06_Managua_129	Serotonin	0.34754
311	192	TK01_Ringyoku_86_day	Trigonelline	0.34773
312	255	IA06_Managua_129	Serotonin	0.348165
313	207	IA04_C6-164_140	Serotonin	0.348188
314	222	IA06_Managua_80	Trigonelline	0.348222
315	73	TK01_CFMY_72_night	1-Aminocyclopropanecarboxylic acid	0.348229
316	152	TK01_Ringyoku_85_day	L-Glutamic acid	0.348389
317	49	TK01_CFMY_71_day	2-Aminoethylphosphonic acid	0.348525
318	84	TK01_CFMY_72_day	2-Aminoethylphosphonic acid	0.348605
319	102	TK01_CFMY_78_day	1-Aminocyclopropanecarboxylic acid	0.34897
320	152	TK01_Ringyoku_85_day	2-Aminoethylphosphonic acid	0.349333
321	237	IA06_Ringyoku_129	Serotonin	0.349555
322	123	TK01_CFMY_79_night	2-Aminoethylphosphonic acid	0.34975
323	109	TK01_Ringyoku_78_day	L-Glutamic acid	0.349795
324	81	TK01_CFMY_72_night	L-Glutamic acid	0.350607
325	107	TK01_CFMY_78_night	5-Methylcytosine	0.351307
326	141	TK01_Ringyoku_79_night	2-Aminoethylphosphonic acid	0.351591
327	50	TK01_CFMY_71_day	5-Methylcytosine	0.351623
328	108	TK01_CFMY_78_night	2-Aminoethylphosphonic acid	0.351779
329	156	TK01_Ringyoku_85_night	2-Aminoethylphosphonic acid	0.351789
330	14	TK01_Ringyoku_64_day	2-Aminoethylphosphonic acid	0.351939
331	186	TK01_Ringyoku_86_night	Phosphocholine	0.352071
332	248	IA06_CFMY_129	Nicotinamide	0.352695
333	101	TK01_CFMY_78_day	L-Glutamic acid	0.352748
334	58	TK01_CFMY_71_night	L-Glutamic acid	0.352805
335	79	TK01_CFMY_72_night	5-Methylcytosine	0.352812
336	132	TK01_CFMY_79_day	5-Methylcytosine	0.353189
337	131	TK01_CFMY_79_day	L-Glutamic acid	0.353236
338	256	IA06_Ringyoku_129	Serotonin	0.353537
339	208	IA04_CFMY_140	Serotonin	0.353607
340	33	TK01_CFMY_65_night	5-Methylcytosine	0.353637
341	223	IA06_Ringyoku_80	Nicotinamide	0.35386
342	100	TK01_CFMY_78_day	L-Glutamic acid	0.353984
343	239	IA06_CFMY_129	Nicotinamide	0.354341
344	230	IA06_CFMY_80	Glycerophosphocholine	0.354453
345	172	TK01_CFMY_86_night	2-Aminoethylphosphonic acid	0.35456
346	142	TK01_Ringyoku_79_night	2-Aminoethylphosphonic acid	0.354936
347	255	IA06_Managua_129	Trigonelline	0.355352
348	107	TK01_CFMY_78_night	1-Aminocyclopropanecarboxylic acid	0.355393
349	98	TK01_CFMY_78_day	2-Aminoethylphosphonic acid	0.355493
350	225	IA06_Managua_80	Nicotinamide	0.355497
351	57	TK01_CFMY_71_night	5-Methylcytosine	0.355544
352	67	TK01_Ringyoku_71_day	2-Aminoethylphosphonic acid	0.355569
353	231	IA06_Managua_80	Serotonin	0.3558
354	252	IA06_Managua_129	Serotonin	0.355854
355	223	IA06_Ringyoku_80	Histamine / Cytosine	0.355946
356	81	TK01_CFMY_72_night	5-Methylcytosine	0.356119
357	58	TK01_CFMY_71_night	1-Aminocyclopropanecarboxylic acid	0.356339
358	189	TK01_Ringyoku_86_night	5-Methylcytosine	0.356551
359	60	TK01_CFMY_71_night	Trigonelline	0.356613
360	226	IA06_Ringyoku_80	Nicotinamide	0.357181
361	61	TK01_Ringyoku_71_day	L-Glutamic acid	0.357632
362	206	IA04_C5-160_140	Serotonin	0.357771
363	82	TK01_CFMY_72_night	2-Aminoethylphosphonic acid	0.357887
364	148	TK01_Ringyoku_85_day	1-Aminocyclopropanecarboxylic acid	0.358157
365	75	TK01_CFMY_72_night	5-Methylcytosine	0.358186
366	169	TK01_CFMY_86_night	Trigonelline	0.358274
367	61	TK01_Ringyoku_71_day	2-Aminoethylphosphonic acid	0.358428
368	97	TK01_CFMY_78_day	1-Aminocyclopropanecarboxylic acid	0.35846
369	243	IA06_Ringyoku_129	Nicotinamide	0.358755
370	218	IA06_CFMY_80	Nicotinamide	0.358857
371	238	IA06_Ringyoku_129	Histamine / Cytosine	0.358905
372	214	IA04_C6-164_140	Serotonin	0.358935
373	250	IA06_Ringyoku_129	Histamine / Cytosine	0.35898
374	112	TK01_Ringyoku_78_day	Trigonelline	0.358986
375	56	TK01_CFMY_71_day	5-Methylcytosine	0.359056
376	74	TK01_CFMY_72_night	2-Aminoethylphosphonic acid	0.359319
377	37	TK01_Ringyoku_65_night	1-Aminocyclopropanecarboxylic acid	0.359331
378	151	TK01_Ringyoku_85_day	5-Methylcytosine	0.359437
379	110	TK01_Ringyoku_78_day	2-Aminoethylphosphonic acid	0.359488
380	51	TK01_CFMY_71_day	1-Aminocyclopropanecarboxylic acid	0.35952
381	183	TK01_Ringyoku_86_night	1-Aminocyclopropanecarboxylic acid	0.359635
382	18	TK01_Ringyoku_64_day	2-Aminoethylphosphonic acid	0.359838
383	117	TK01_Ringyoku_78_night	2-Aminoethylphosphonic acid	0.360066
384	219	IA06_Managua_80	Trigonelline	0.360534
385	115	TK01_Ringyoku_78_day	1-Aminocyclopropanecarboxylic acid	0.360598
386	49	TK01_CFMY_71_day	5-Methylcytosine	0.360965
387	126	TK01_CFMY_79_night	2-Aminoethylphosphonic acid	0.360979
388	80	TK01_CFMY_72_night	5-Methylcytosine	0.361025
389	227	IA06_CFMY_80	Glycerophosphocholine	0.361103
390	149	TK01_Ringyoku_85_day	2-Aminoethylphosphonic acid	0.361127
391	179	TK01_CFMY_86_day	2-Aminoethylphosphonic acid	0.361216
392	216	IA06_Managua_80	Serotonin	0.361296
393	191	TK01_Ringyoku_86_day	5-Methylcytosine	0.361671
394	101	TK01_CFMY_78_day	1-Aminocyclopropanecarboxylic acid	0.361789
395	209	IA04_C5-159_140	Serotonin	0.361833
396	210	IA04_C5-160_140	Serotonin	0.361864
397	97	TK01_CFMY_78_day	2-Aminoethylphosphonic acid	0.361893
398	53	TK01_CFMY_71_day	2-Aminoethylphosphonic acid	0.361929
399	197	IA04_CFMY_42	Histamine / Cytosine	0.361965
400	93	TK01_Ringyoku_72_night	5-Methylcytosine	0.362267
401	182	TK01_Ringyoku_86_night	L-Glutamic acid	0.362457
402	91	TK01_Ringyoku_72_night	2-Aminoethylphosphonic acid	0.362498
403	181	TK01_Ringyoku_86_night	1-Aminocyclopropanecarboxylic acid	0.363198
404	62	TK01_Ringyoku_71_day	5-Methylcytosine	0.363513
405	154	TK01_Ringyoku_85_night	5-Methylcytosine	0.363656
406	155	TK01_Ringyoku_85_night	L-Glutamic acid	0.36383
407	109	TK01_Ringyoku_78_day	2-Aminoethylphosphonic acid	0.364053
408	137	TK01_Ringyoku_79_night	Phosphocholine	0.364089
409	3	TK01_CFMY_64_day	1-Aminocyclopropanecarboxylic acid	0.36409
410	139	TK01_Ringyoku_79_night	2-Aminoethylphosphonic acid	0.364512
411	24	TK01_Ringyoku_64_night	L-Proline	0.364674
412	118	TK01_Ringyoku_78_night	5-Methylcytosine	0.364693
413	135	TK01_Ringyoku_79_night	2-Aminoethylphosphonic acid	0.364718
414	38	TK01_Ringyoku_65_night	5-Methylcytosine	0.365166
415	37	TK01_Ringyoku_65_night	L-Glutamic acid	0.365306
416	183	TK01_Ringyoku_86_night	5-Methylcytosine	0.365524
417	237	IA06_Ringyoku_129	Histamine / Cytosine	0.365686
418	252	IA06_Managua_129	Nicotinamide	0.365723
419	165	TK01_CFMY_85_night	L-Glutamic acid	0.365738
420	52	TK01_CFMY_71_day	2-Aminoethylphosphonic acid	0.365938
421	19	TK01_Ringyoku_64_day	L-Proline	0.365939
422	188	TK01_Ringyoku_86_night	5-Methylcytosine	0.366254
423	168	TK01_CFMY_85_night	2-Aminoethylphosphonic acid	0.366427
424	178	TK01_CFMY_86_night	1-Aminocyclopropanecarboxylic acid	0.366716
425	187	TK01_Ringyoku_86_night	5-Methylcytosine	0.366799
426	208	IA04_CFMY_140	Glycerophosphocholine	0.366996
427	99	TK01_CFMY_78_day	2-Aminoethylphosphonic acid	0.367042
428	112	TK01_Ringyoku_78_day	2-Aminoethylphosphonic acid	0.367146
429	243	IA06_Ringyoku_129	Glycerophosphocholine	0.367204
430	96	TK01_Ringyoku_72_day	2-Aminoethylphosphonic acid	0.367204
431	96	TK01_Ringyoku_72_day	L-Glutamic acid	0.367244
432	82	TK01_CFMY_72_night	5-Methylcytosine	0.36742
433	48	TK01_Ringyoku_65_day	1-Aminocyclopropanecarboxylic acid	0.367743
434	142	TK01_Ringyoku_79_night	1-Aminocyclopropanecarboxylic acid	0.367773
435	73	TK01_CFMY_72_night	L-Glutamic acid	0.367799
436	78	TK01_CFMY_72_night	2-Aminoethylphosphonic acid	0.367886
437	254	IA06_CFMY_129	Serotonin	0.367948
438	99	TK01_CFMY_78_day	1-Aminocyclopropanecarboxylic acid	0.368014
439	101	TK01_CFMY_78_day	2-Aminoethylphosphonic acid	0.368268
440	203	IA04_C6-164_42	Histamine / Cytosine	0.368417
441	99	TK01_CFMY_78_day	Trigonelline	0.368572
442	61	TK01_Ringyoku_71_day	5-Methylcytosine	0.368804
443	207	IA04_C6-164_140	Glycerophosphocholine	0.369098
444	116	TK01_Ringyoku_78_day	2-Aminoethylphosphonic acid	0.369261
445	106	TK01_CFMY_78_night	5-Methylcytosine	0.36953
446	117	TK01_Ringyoku_78_night	1-Aminocyclopropanecarboxylic acid	0.369563
447	92	TK01_Ringyoku_72_night	2-Aminoethylphosphonic acid	0.369613
448	238	IA06_Ringyoku_129	Serotonin	0.369885
449	123	TK01_CFMY_79_night	5-Methylcytosine	0.370133
450	66	TK01_Ringyoku_71_day	2-Aminoethylphosphonic acid	0.37024
451	107	TK01_CFMY_78_night	L-Glutamic acid	0.370419
452	105	TK01_CFMY_78_night	5-Methylcytosine	0.37044
453	12	TK01_CFMY_64_night	L-Proline	0.370499
454	56	TK01_CFMY_71_day	Trigonelline	0.370999
455	64	TK01_Ringyoku_71_day	2-Aminoethylphosphonic acid	0.371054
456	28	TK01_CFMY_65_night	Phosphocholine	0.371058
457	84	TK01_CFMY_72_day	5-Methylcytosine	0.371389
458	251	IA06_CFMY_129	Glycerophosphocholine	0.371654
459	100	TK01_CFMY_78_day	2-Aminoethylphosphonic acid	0.371921
460	134	TK01_Ringyoku_79_night	5-Methylcytosine	0.372288
461	29	TK01_CFMY_65_night	L-Glutamic acid	0.37243
462	139	TK01_Ringyoku_79_night	1-Aminocyclopropanecarboxylic acid	0.37258
463	219	IA06_Managua_80	Serotonin	0.372589
464	108	TK01_CFMY_78_night	1-Aminocyclopropanecarboxylic acid	0.372595
465	53	TK01_CFMY_71_day	5-Methylcytosine	0.372893
466	86	TK01_Ringyoku_72_night	2-Aminoethylphosphonic acid	0.373015
467	54	TK01_CFMY_71_day	2-Aminoethylphosphonic acid	0.373214
468	83	TK01_CFMY_72_day	5-Methylcytosine	0.37322
469	43	TK01_Ringyoku_65_night	5-Methylcytosine	0.37341
470	250	IA06_Ringyoku_129	Nicotinamide	0.373585
471	229	IA06_Ringyoku_80	Nicotinamide	0.373595
472	233	IA06_CFMY_129	Glycerophosphocholine	0.373605
473	55	TK01_CFMY_71_day	2-Aminoethylphosphonic acid	0.373795
474	241	IA06_Managua_129	Serotonin	0.374158
475	146	TK01_Ringyoku_85_day	Trigonelline	0.374177
476	103	TK01_CFMY_78_day	Trigonelline	0.374285
477	215	IA06_CFMY_80	Nicotinamide	0.374294
478	230	IA06_CFMY_80	Serotonin	0.374348
479	61	TK01_Ringyoku_71_day	1-Aminocyclopropanecarboxylic acid	0.374358
480	96	TK01_Ringyoku_72_day	5-Methylcytosine	0.374362
481	184	TK01_Ringyoku_86_night	1-Aminocyclopropanecarboxylic acid	0.374401
482	103	TK01_CFMY_78_day	5-Methylcytosine	0.374577
483	218	IA06_CFMY_80	Serotonin	0.374821
484	29	TK01_CFMY_65_night	1-Aminocyclopropanecarboxylic acid	0.374842
485	108	TK01_CFMY_78_night	5-Methylcytosine	0.375087
486	149	TK01_Ringyoku_85_day	5-Methylcytosine	0.375411
487	44	TK01_Ringyoku_65_night	1-Aminocyclopropanecarboxylic acid	0.375468
488	210	IA04_C5-160_140	Trigonelline	0.375601
489	88	TK01_Ringyoku_72_night	2-Aminoethylphosphonic acid	0.375687
490	138	TK01_Ringyoku_79_night	2-Aminoethylphosphonic acid	0.375911
491	163	TK01_CFMY_85_day	L-Glutamic acid	0.375935
492	90	TK01_Ringyoku_72_night	2-Aminoethylphosphonic acid	0.376144
493	81	TK01_CFMY_72_night	1-Aminocyclopropanecarboxylic acid	0.37619
494	163	TK01_CFMY_85_day	1-Aminocyclopropanecarboxylic acid	0.376292
495	181	TK01_Ringyoku_86_night	2-Aminoethylphosphonic acid	0.376385
496	67	TK01_Ringyoku_71_day	5-Methylcytosine	0.376546
497	234	IA06_CFMY_129	Serotonin	0.376566
498	101	TK01_CFMY_78_day	5-Methylcytosine	0.376592
499	121	TK01_CFMY_79_night	5-Methylcytosine	0.376824
500	192	TK01_Ringyoku_86_day	5-Methylcytosine	0.376926
501	8	TK01_CFMY_64_day	1-Aminocyclopropanecarboxylic acid	0.377026
502	243	IA06_Ringyoku_129	Serotonin	0.377068
503	173	TK01_CFMY_86_night	2-Aminoethylphosphonic acid	0.377272
504	204	IA04_CFMY_140	Serotonin	0.377335
505	244	IA06_Ringyoku_129	Nicotinamide	0.377609
506	179	TK01_CFMY_86_day	Trigonelline	0.377743
507	119	TK01_Ringyoku_78_night	2-Aminoethylphosphonic acid	0.377765
508	109	TK01_Ringyoku_78_day	1-Aminocyclopropanecarboxylic acid	0.377831
509	148	TK01_Ringyoku_85_day	2-Aminoethylphosphonic acid	0.37788
510	14	TK01_Ringyoku_64_day	5-Methylcytosine	0.377886
511	127	TK01_CFMY_79_night	5-Methylcytosine	0.37811
512	142	TK01_Ringyoku_79_night	5-Methylcytosine	0.378268
513	153	TK01_Ringyoku_85_night	1-Aminocyclopropanecarboxylic acid	0.378343
514	178	TK01_CFMY_86_night	2-Aminoethylphosphonic acid	0.378388
515	141	TK01_Ringyoku_79_night	1-Aminocyclopropanecarboxylic acid	0.378597
516	102	TK01_CFMY_78_day	2-Aminoethylphosphonic acid	0.378614
517	1	TK01_CFMY_64_day	1-Aminocyclopropanecarboxylic acid	0.378633
518	157	TK01_CFMY_85_day	L-Glutamic acid	0.378684
519	130	TK01_CFMY_79_night	1-Aminocyclopropanecarboxylic acid	0.378956
520	183	TK01_Ringyoku_86_night	L-Glutamic acid	0.378973
521	99	TK01_CFMY_78_day	5-Methylcytosine	0.379063
522	204	IA04_CFMY_140	Nicotinamide	0.379181
523	91	TK01_Ringyoku_72_night	L-Glutamic acid	0.3793
524	86	TK01_Ringyoku_72_night	5-Methylcytosine	0.379307
525	117	TK01_Ringyoku_78_night	5-Methylcytosine	0.379328
526	128	TK01_CFMY_79_night	2-Aminoethylphosphonic acid	0.379493
527	186	TK01_Ringyoku_86_night	2-Aminoethylphosphonic acid	0.380147
528	91	TK01_Ringyoku_72_night	1-Aminocyclopropanecarboxylic acid	0.380192
529	198	IA04_C5-159_42	Tyramine	0.380533
530	70	TK01_Ringyoku_71_night	2-Aminoethylphosphonic acid	0.38058
531	144	TK01_Ringyoku_79_day	2-Aminoethylphosphonic acid	0.380622
532	159	TK01_CFMY_85_day	2-Aminoethylphosphonic acid	0.38066
533	45	TK01_Ringyoku_65_night	5-Methylcytosine	0.380797
534	232	IA06_Ringyoku_80	Serotonin	0.38086
535	15	TK01_Ringyoku_64_day	L-Proline	0.381027
536	74	TK01_CFMY_72_night	5-Methylcytosine	0.381028
537	116	TK01_Ringyoku_78_day	1-Aminocyclopropanecarboxylic acid	0.381107
538	224	IA06_CFMY_80	Histamine / Cytosine	0.381137
539	141	TK01_Ringyoku_79_night	5-Methylcytosine	0.381584
540	78	TK01_CFMY_72_night	5-Methylcytosine	0.381757
541	216	IA06_Managua_80	Trigonelline	0.381824
542	18	TK01_Ringyoku_64_day	5-Methylcytosine	0.381876
543	181	TK01_Ringyoku_86_night	L-Glutamic acid	0.381947
544	104	TK01_CFMY_78_day	2-Aminoethylphosphonic acid	0.382623
545	184	TK01_Ringyoku_86_night	5-Methylcytosine	0.382718
546	247	IA06_Ringyoku_129	Serotonin	0.383041
547	249	IA06_Managua_129	Glycerophosphocholine	0.383134
548	143	TK01_Ringyoku_79_day	2-Aminoethylphosphonic acid	0.383412
549	97	TK01_CFMY_78_day	5-Methylcytosine	0.383531
550	69	TK01_Ringyoku_71_night	2-Aminoethylphosphonic acid	0.383605
551	72	TK01_Ringyoku_71_night	2-Aminoethylphosphonic acid	0.383722
552	52	TK01_CFMY_71_day	5-Methylcytosine	0.38373
553	240	IA06_CFMY_129	Nicotinamide	0.383945
554	47	TK01_Ringyoku_65_day	2-Aminoethylphosphonic acid	0.38396
555	54	TK01_CFMY_71_day	5-Methylcytosine	0.383992
556	130	TK01_CFMY_79_night	L-Glutamic acid	0.384014
557	110	TK01_Ringyoku_78_day	L-Glutamic acid	0.384092
558	110	TK01_Ringyoku_78_day	1-Aminocyclopropanecarboxylic acid	0.384412
559	172	TK01_CFMY_86_night	1-Aminocyclopropanecarboxylic acid	0.384639
560	55	TK01_CFMY_71_day	5-Methylcytosine	0.384702
561	51	TK01_CFMY_71_day	2-Aminoethylphosphonic acid	0.384905
562	135	TK01_Ringyoku_79_night	1-Aminocyclopropanecarboxylic acid	0.385435
563	195	IA04_C5-160_42	Nicotinamide	0.385519
564	149	TK01_Ringyoku_85_day	Trigonelline	0.385575
565	133	TK01_Ringyoku_79_night	2-Aminoethylphosphonic acid	0.385691
566	172	TK01_CFMY_86_night	L-Glutamic acid	0.385919
567	49	TK01_CFMY_71_day	Trigonelline	0.386137
568	241	IA06_Managua_129	Trigonelline	0.386229
569	98	TK01_CFMY_78_day	5-Methylcytosine	0.386262
570	100	TK01_CFMY_78_day	1-Aminocyclopropanecarboxylic acid	0.386319
571	126	TK01_CFMY_79_night	5-Methylcytosine	0.386394
572	98	TK01_CFMY_78_day	L-Glutamic acid	0.386676
573	16	TK01_Ringyoku_64_day	L-Glutamic acid	0.387027
574	232	IA06_Ringyoku_80	Histamine / Cytosine	0.387146
575	51	TK01_CFMY_71_day	5-Methylcytosine	0.387194
576	195	IA04_C5-160_42	Glycerophosphocholine	0.387306
577	175	TK01_CFMY_86_night	1-Aminocyclopropanecarboxylic acid	0.38756
578	208	IA04_CFMY_140	Nicotinamide	0.387731
579	250	IA06_Ringyoku_129	Glycerophosphocholine	0.387753
580	157	TK01_CFMY_85_day	Trigonelline	0.387871
581	163	TK01_CFMY_85_day	2-Aminoethylphosphonic acid	0.387901
582	232	IA06_Ringyoku_80	Glycerophosphocholine	0.388411
583	137	TK01_Ringyoku_79_night	2-Aminoethylphosphonic acid	0.388684
584	155	TK01_Ringyoku_85_night	2-Aminoethylphosphonic acid	0.388705
585	50	TK01_CFMY_71_day	L-Glutamic acid	0.388705
586	38	TK01_Ringyoku_65_night	1-Aminocyclopropanecarboxylic acid	0.38911
587	139	TK01_Ringyoku_79_night	5-Methylcytosine	0.389262
588	129	TK01_CFMY_79_night	2-Aminoethylphosphonic acid	0.389283
589	67	TK01_Ringyoku_71_day	1-Aminocyclopropanecarboxylic acid	0.389412
590	175	TK01_CFMY_86_night	2-Aminoethylphosphonic acid	0.389687
591	135	TK01_Ringyoku_79_night	5-Methylcytosine	0.390004
592	100	TK01_CFMY_78_day	5-Methylcytosine	0.390092
593	125	TK01_CFMY_79_night	2-Aminoethylphosphonic acid	0.390183
594	166	TK01_CFMY_85_night	2-Aminoethylphosphonic acid	0.390591
595	245	IA06_CFMY_129	Nicotinamide	0.390705
596	57	TK01_CFMY_71_night	1-Aminocyclopropanecarboxylic acid	0.390778
597	199	IA04_C5-160_42	Nicotinamide	0.390959
598	92	TK01_Ringyoku_72_night	5-Methylcytosine	0.390984
599	142	TK01_Ringyoku_79_night	L-Glutamic acid	0.391057
600	102	TK01_CFMY_78_day	5-Methylcytosine	0.391343
601	252	IA06_Managua_129	Histamine / Cytosine	0.391404
602	177	TK01_CFMY_86_night	2-Aminoethylphosphonic acid	0.391867
603	211	IA04_C6-164_140	Serotonin	0.391976
604	65	TK01_Ringyoku_71_day	2-Aminoethylphosphonic acid	0.392064
605	37	TK01_Ringyoku_65_night	2-Aminoethylphosphonic acid	0.392126
606	196	IA04_C6-164_42	Glycerophosphocholine	0.39244
607	160	TK01_CFMY_85_day	L-Glutamic acid	0.392962
608	221	IA06_CFMY_80	Nicotinamide	0.393206
609	225	IA06_Managua_80	Serotonin	0.393738
610	66	TK01_Ringyoku_71_day	5-Methylcytosine	0.394006
611	133	TK01_Ringyoku_79_night	1-Aminocyclopropanecarboxylic acid	0.394052
612	181	TK01_Ringyoku_86_night	5-Methylcytosine	0.394208
613	228	IA06_Managua_80	Trigonelline	0.394221
614	217	IA06_Ringyoku_80	Nicotinamide	0.394247
615	175	TK01_CFMY_86_night	L-Glutamic acid	0.394544
616	234	IA06_CFMY_129	Nicotinamide	0.394563
617	150	TK01_Ringyoku_85_day	2-Aminoethylphosphonic acid	0.394641
618	222	IA06_Managua_80	Histamine / Cytosine	0.394684
619	156	TK01_Ringyoku_85_night	5-Methylcytosine	0.394737
620	67	TK01_Ringyoku_71_day	L-Glutamic acid	0.394781
621	248	IA06_CFMY_129	Serotonin	0.395185
622	165	TK01_CFMY_85_night	1-Aminocyclopropanecarboxylic acid	0.395368
623	117	TK01_Ringyoku_78_night	L-Glutamic acid	0.395391
624	159	TK01_CFMY_85_day	1-Aminocyclopropanecarboxylic acid	0.395479
625	166	TK01_CFMY_85_night	1-Aminocyclopropanecarboxylic acid	0.395482
626	244	IA06_Ringyoku_129	Histamine / Cytosine	0.395533
627	197	IA04_CFMY_42	Tyramine	0.395601
628	217	IA06_Ringyoku_80	Histamine / Cytosine	0.395695
629	237	IA06_Ringyoku_129	Nicotinamide	0.395742
630	71	TK01_Ringyoku_71_night	2-Aminoethylphosphonic acid	0.395772
631	238	IA06_Ringyoku_129	Trigonelline	0.396351
632	152	TK01_Ringyoku_85_day	5-Methylcytosine	0.396433
633	170	TK01_CFMY_86_night	2-Aminoethylphosphonic acid	0.396514
634	68	TK01_Ringyoku_71_day	5-Methylcytosine	0.396516
635	177	TK01_CFMY_86_night	L-Glutamic acid	0.39655
636	144	TK01_Ringyoku_79_day	5-Methylcytosine	0.396605
637	43	TK01_Ringyoku_65_night	Trigonelline	0.396684
638	201	IA04_CFMY_42	Nicotinamide	0.396765
639	250	IA06_Ringyoku_129	Serotonin	0.39683
640	139	TK01_Ringyoku_79_night	L-Glutamic acid	0.397003
641	182	TK01_Ringyoku_86_night	2-Aminoethylphosphonic acid	0.397578
642	246	IA06_Managua_129	Nicotinamide	0.397726
643	53	TK01_CFMY_71_day	Trigonelline	0.39786
644	91	TK01_Ringyoku_72_night	5-Methylcytosine	0.398051
645	72	TK01_Ringyoku_71_night	5-Methylcytosine	0.39823
646	69	TK01_Ringyoku_71_night	Phosphocholine	0.398462
647	96	TK01_Ringyoku_72_day	1-Aminocyclopropanecarboxylic acid	0.398491
648	223	IA06_Ringyoku_80	Serotonin	0.398571
649	195	IA04_C5-160_42	Histamine / Cytosine	0.398589
650	144	TK01_Ringyoku_79_day	Trigonelline	0.398673
651	95	TK01_Ringyoku_72_day	2-Aminoethylphosphonic acid	0.398778
652	218	IA06_CFMY_80	Histamine / Cytosine	0.399065
653	209	IA04_C5-159_140	Trigonelline	0.399135
654	109	TK01_Ringyoku_78_day	5-Methylcytosine	0.399192
655	110	TK01_Ringyoku_78_day	5-Methylcytosine	0.399288
656	36	TK01_CFMY_65_day	L-Glutamic acid	0.399621
657	249	IA06_Managua_129	Histamine / Cytosine	0.399689
658	197	IA04_CFMY_42	Nicotinamide	0.399745
659	30	TK01_CFMY_65_night	Trigonelline	0.399853
660	141	TK01_Ringyoku_79_night	L-Glutamic acid	0.399862
661	116	TK01_Ringyoku_78_day	L-Glutamic acid	0.39993
662	121	TK01_CFMY_79_night	1-Aminocyclopropanecarboxylic acid	0.399986
663	214	IA04_C6-164_140	Nicotinamide	0.399989
664	138	TK01_Ringyoku_79_night	1-Aminocyclopropanecarboxylic acid	0.400021
665	211	IA04_C6-164_140	Glycerophosphocholine	0.400065
666	137	TK01_Ringyoku_79_night	1-Aminocyclopropanecarboxylic acid	0.400211
667	174	TK01_CFMY_86_night	2-Aminoethylphosphonic acid	0.400302
668	68	TK01_Ringyoku_71_day	Trigonelline	0.400324
669	140	TK01_Ringyoku_79_night	Phosphocholine	0.400415
670	226	IA06_Ringyoku_80	Glycerophosphocholine	0.400665
671	136	TK01_Ringyoku_79_night	Phosphocholine	0.400777
672	138	TK01_Ringyoku_79_night	Phosphocholine	0.400844
673	113	TK01_Ringyoku_78_day	2-Aminoethylphosphonic acid	0.400935
674	116	TK01_Ringyoku_78_day	5-Methylcytosine	0.400939
675	14	TK01_Ringyoku_64_day	Trigonelline	0.401063
676	237	IA06_Ringyoku_129	Trigonelline	0.40119
677	119	TK01_Ringyoku_78_night	5-Methylcytosine	0.401236
678	225	IA06_Managua_80	Histamine / Cytosine	0.401255
679	68	TK01_Ringyoku_71_day	2-Aminoethylphosphonic acid	0.401538
680	128	TK01_CFMY_79_night	5-Methylcytosine	0.401704
681	70	TK01_Ringyoku_71_night	5-Methylcytosine	0.401745
682	239	IA06_CFMY_129	Serotonin	0.401978
683	70	TK01_Ringyoku_71_night	1-Aminocyclopropanecarboxylic acid	0.402499
684	166	TK01_CFMY_85_night	L-Glutamic acid	0.402629
685	179	TK01_CFMY_86_day	5-Methylcytosine	0.40268
686	71	TK01_Ringyoku_71_night	5-Methylcytosine	0.402785
687	50	TK01_CFMY_71_day	1-Aminocyclopropanecarboxylic acid	0.402805
688	79	TK01_CFMY_72_night	1-Aminocyclopropanecarboxylic acid	0.402918
689	90	TK01_Ringyoku_72_night	1-Aminocyclopropanecarboxylic acid	0.402968
690	89	TK01_Ringyoku_72_night	2-Aminoethylphosphonic acid	0.403196
691	115	TK01_Ringyoku_78_day	Trigonelline	0.40377
692	198	IA04_C5-159_42	Serotonin	0.403854
693	75	TK01_CFMY_72_night	1-Aminocyclopropanecarboxylic acid	0.403857
694	251	IA06_CFMY_129	Nicotinamide	0.403918
695	64	TK01_Ringyoku_71_day	5-Methylcytosine	0.404001
696	256	IA06_Ringyoku_129	Histamine / Cytosine	0.404091
697	240	IA06_CFMY_129	Serotonin	0.404429
698	247	IA06_Ringyoku_129	Glycerophosphocholine	0.404461
699	65	TK01_Ringyoku_71_day	5-Methylcytosine	0.404466
700	182	TK01_Ringyoku_86_night	Trigonelline	0.404477
701	164	TK01_CFMY_85_day	1-Aminocyclopropanecarboxylic acid	0.404693
702	115	TK01_Ringyoku_78_day	2-Aminoethylphosphonic acid	0.404887
703	244	IA06_Ringyoku_129	Serotonin	0.40495
704	186	TK01_Ringyoku_86_night	1-Aminocyclopropanecarboxylic acid	0.404963
705	233	IA06_CFMY_129	Histamine / Cytosine	0.405215
706	187	TK01_Ringyoku_86_night	Phosphocholine	0.405377
707	249	IA06_Managua_129	Nicotinamide	0.405739
708	168	TK01_CFMY_85_night	1-Aminocyclopropanecarboxylic acid	0.405762
709	60	TK01_CFMY_71_night	2-Aminoethylphosphonic acid	0.405908
710	162	TK01_CFMY_85_day	2-Aminoethylphosphonic acid	0.40598
711	242	IA06_Managua_129	Serotonin	0.405982
712	120	TK01_Ringyoku_78_night	2-Aminoethylphosphonic acid	0.406372
713	86	TK01_Ringyoku_72_night	1-Aminocyclopropanecarboxylic acid	0.406533
714	224	IA06_CFMY_80	Tyramine	0.407329
715	236	IA06_Managua_129	Nicotinamide	0.407566
716	196	IA04_C6-164_42	Nicotinamide	0.407806
717	176	TK01_CFMY_86_night	Trigonelline	0.407815
718	148	TK01_Ringyoku_85_day	5-Methylcytosine	0.407931
719	190	TK01_Ringyoku_86_night	2-Aminoethylphosphonic acid	0.407998
720	159	TK01_CFMY_85_day	5-Methylcytosine	0.408035
721	220	IA06_Ringyoku_80	Serotonin	0.408196
722	247	IA06_Ringyoku_129	Nicotinamide	0.408326
723	203	IA04_C6-164_42	Chlorogenic acid	0.408337
724	156	TK01_Ringyoku_85_night	Trigonelline	0.408502
725	199	IA04_C5-160_42	Histamine / Cytosine	0.408751
726	112	TK01_Ringyoku_78_day	5-Methylcytosine	0.408817
727	76	TK01_CFMY_72_night	2-Aminoethylphosphonic acid	0.408971
728	172	TK01_CFMY_86_night	5-Methylcytosine	0.408979
729	230	IA06_CFMY_80	Nicotinamide	0.40901
730	205	IA04_C5-159_140	Trigonelline	0.409079
731	114	TK01_Ringyoku_78_day	2-Aminoethylphosphonic acid	0.40912
732	80	TK01_CFMY_72_night	1-Aminocyclopropanecarboxylic acid	0.409149
733	251	IA06_CFMY_129	Serotonin	0.409814
734	88	TK01_Ringyoku_72_night	5-Methylcytosine	0.409857
735	167	TK01_CFMY_85_night	Trigonelline	0.409904
736	167	TK01_CFMY_85_night	L-Glutamic acid	0.409905
737	229	IA06_Ringyoku_80	Histamine / Cytosine	0.409985
738	85	TK01_Ringyoku_72_night	2-Aminoethylphosphonic acid	0.410309
739	133	TK01_Ringyoku_79_night	5-Methylcytosine	0.410423
740	180	TK01_CFMY_86_day	1-Aminocyclopropanecarboxylic acid	0.410489
741	196	IA04_C6-164_42	Histamine / Cytosine	0.41049
742	254	IA06_CFMY_129	Histamine / Cytosine	0.410591
743	65	TK01_Ringyoku_71_day	1-Aminocyclopropanecarboxylic acid	0.410622
744	214	IA04_C6-164_140	Histamine / Cytosine	0.410915
745	247	IA06_Ringyoku_129	Histamine / Cytosine	0.411181
746	206	IA04_C5-160_140	Glycerophosphocholine	0.411287
747	241	IA06_Managua_129	Glycerophosphocholine	0.411497
748	238	IA06_Ringyoku_129	Nicotinamide	0.411522
749	44	TK01_Ringyoku_65_night	2-Aminoethylphosphonic acid	0.411792
750	47	TK01_Ringyoku_65_day	5-Methylcytosine	0.411825
751	203	IA04_C6-164_42	Serotonin	0.411981
752	122	TK01_CFMY_79_night	2-Aminoethylphosphonic acid	0.412038
753	65	TK01_Ringyoku_71_day	L-Glutamic acid	0.412142
754	90	TK01_Ringyoku_72_night	5-Methylcytosine	0.412164
755	129	TK01_CFMY_79_night	5-Methylcytosine	0.412177
756	224	IA06_CFMY_80	Nicotinamide	0.412367
757	241	IA06_Managua_129	Histamine / Cytosine	0.412417
758	198	IA04_C5-159_42	Chlorogenic acid	0.412485
759	90	TK01_Ringyoku_72_night	Phosphocholine	0.412645
760	6	TK01_CFMY_64_day	1-Aminocyclopropanecarboxylic acid	0.413439
761	105	TK01_CFMY_78_night	1-Aminocyclopropanecarboxylic acid	0.413552
762	13	TK01_Ringyoku_64_day	1-Aminocyclopropanecarboxylic acid	0.413632
763	177	TK01_CFMY_86_night	1-Aminocyclopropanecarboxylic acid	0.413664
764	155	TK01_Ringyoku_85_night	Trigonelline	0.413704
765	38	TK01_Ringyoku_65_night	L-Glutamic acid	0.41377
766	89	TK01_Ringyoku_72_night	5-Methylcytosine	0.41378
767	254	IA06_CFMY_129	Nicotinamide	0.413823
768	138	TK01_Ringyoku_79_night	5-Methylcytosine	0.41392
769	69	TK01_Ringyoku_71_night	5-Methylcytosine	0.414196
770	143	TK01_Ringyoku_79_day	5-Methylcytosine	0.414277
771	155	TK01_Ringyoku_85_night	5-Methylcytosine	0.414541
772	168	TK01_CFMY_85_night	5-Methylcytosine	0.414902
773	108	TK01_CFMY_78_night	L-Glutamic acid	0.415085
774	158	TK01_CFMY_85_day	1-Aminocyclopropanecarboxylic acid	0.415089
775	131	TK01_CFMY_79_day	1-Aminocyclopropanecarboxylic acid	0.415158
776	23	TK01_Ringyoku_64_night	1-Aminocyclopropanecarboxylic acid	0.415165
777	87	TK01_Ringyoku_72_night	5-Methylcytosine	0.41537
778	46	TK01_Ringyoku_65_night	L-Proline	0.415435
779	235	IA06_Managua_129	Nicotinamide	0.415437
780	230	IA06_CFMY_80	Histamine / Cytosine	0.41545
781	104	TK01_CFMY_78_day	5-Methylcytosine	0.41588
782	201	IA04_CFMY_42	Chlorogenic acid	0.416119
783	88	TK01_Ringyoku_72_night	Phosphocholine	0.416172
784	87	TK01_Ringyoku_72_night	2-Aminoethylphosphonic acid	0.416351
785	105	TK01_CFMY_78_night	L-Glutamic acid	0.416444
786	234	IA06_CFMY_129	Histamine / Cytosine	0.416451
787	48	TK01_Ringyoku_65_day	2-Aminoethylphosphonic acid	0.416613
788	198	IA04_C5-159_42	Histamine / Cytosine	0.416802
789	184	TK01_Ringyoku_86_night	L-Glutamic acid	0.41738
790	113	TK01_Ringyoku_78_day	5-Methylcytosine	0.417395
791	69	TK01_Ringyoku_71_night	1-Aminocyclopropanecarboxylic acid	0.417439
792	198	IA04_C5-159_42	Nicotinamide	0.41748
793	134	TK01_Ringyoku_79_night	Phosphocholine	0.417582
794	222	IA06_Managua_80	Tyramine	0.41779
795	171	TK01_CFMY_86_night	Phosphocholine	0.417918
796	205	IA04_C5-159_140	Glycerophosphocholine	0.417931
797	114	TK01_Ringyoku_78_day	Trigonelline	0.418171
798	229	IA06_Ringyoku_80	Chlorogenic acid	0.418363
799	237	IA06_Ringyoku_129	Glycerophosphocholine	0.418738
800	113	TK01_Ringyoku_78_day	1-Aminocyclopropanecarboxylic acid	0.418903
801	173	TK01_CFMY_86_night	5-Methylcytosine	0.419003
802	145	TK01_Ringyoku_85_day	2-Aminoethylphosphonic acid	0.419008
803	72	TK01_Ringyoku_71_night	1-Aminocyclopropanecarboxylic acid	0.419095
804	44	TK01_Ringyoku_65_night	L-Glutamic acid	0.419302
805	95	TK01_Ringyoku_72_day	5-Methylcytosine	0.419371
806	121	TK01_CFMY_79_night	L-Glutamic acid	0.41956
807	248	IA06_CFMY_129	Histamine / Cytosine	0.419611
808	64	TK01_Ringyoku_71_day	Trigonelline	0.419645
809	208	IA04_CFMY_140	Histamine / Cytosine	0.419661
810	207	IA04_C6-164_140	Nicotinamide	0.419843
811	57	TK01_CFMY_71_night	L-Glutamic acid	0.419961
812	115	TK01_Ringyoku_78_day	5-Methylcytosine	0.4201
813	66	TK01_Ringyoku_71_day	1-Aminocyclopropanecarboxylic acid	0.420317
814	114	TK01_Ringyoku_78_day	5-Methylcytosine	0.420346
815	213	IA04_C5-159_140	Nicotinamide	0.420385
816	51	TK01_CFMY_71_day	Trigonelline	0.420607
817	213	IA04_C5-159_140	Serotonin	0.4208
818	125	TK01_CFMY_79_night	5-Methylcytosine	0.421052
819	173	TK01_CFMY_86_night	1-Aminocyclopropanecarboxylic acid	0.421083
820	186	TK01_Ringyoku_86_night	5-Methylcytosine	0.421406
821	123	TK01_CFMY_79_night	1-Aminocyclopropanecarboxylic acid	0.421562
822	167	TK01_CFMY_85_night	1-Aminocyclopropanecarboxylic acid	0.421607
823	146	TK01_Ringyoku_85_day	1-Aminocyclopropanecarboxylic acid	0.421611
824	231	IA06_Managua_80	Glycerophosphocholine	0.421615
825	207	IA04_C6-164_140	Histamine / Cytosine	0.42194
826	238	IA06_Ringyoku_129	Glycerophosphocholine	0.422046
827	184	TK01_Ringyoku_86_night	Phosphocholine	0.422081
828	145	TK01_Ringyoku_85_day	Trigonelline	0.422158
829	111	TK01_Ringyoku_78_day	2-Aminoethylphosphonic acid	0.422319
830	52	TK01_CFMY_71_day	Trigonelline	0.422797
831	150	TK01_Ringyoku_85_day	5-Methylcytosine	0.422905
832	246	IA06_Managua_129	Serotonin	0.422955
833	45	TK01_Ringyoku_65_night	Phosphocholine	0.423151
834	137	TK01_Ringyoku_79_night	5-Methylcytosine	0.423276
835	226	IA06_Ringyoku_80	Tyramine	0.423413
836	120	TK01_Ringyoku_78_night	5-Methylcytosine	0.423552
837	98	TK01_CFMY_78_day	1-Aminocyclopropanecarboxylic acid	0.423587
838	165	TK01_CFMY_85_night	Trigonelline	0.423749
839	232	IA06_Ringyoku_80	Nicotinamide	0.423774
840	249	IA06_Managua_129	Trigonelline	0.423784
841	254	IA06_CFMY_129	Glycerophosphocholine	0.42409
842	119	TK01_Ringyoku_78_night	1-Aminocyclopropanecarboxylic acid	0.424193
843	173	TK01_CFMY_86_night	Phosphocholine	0.424214
844	228	IA06_Managua_80	Serotonin	0.424295
845	224	IA06_CFMY_80	Glycerophosphocholine	0.424536
846	135	TK01_Ringyoku_79_night	L-Glutamic acid	0.424591
847	219	IA06_Managua_80	Histamine / Cytosine	0.424709
848	247	IA06_Ringyoku_129	Trigonelline	0.425125
849	185	TK01_Ringyoku_86_night	2-Aminoethylphosphonic acid	0.425192
850	205	IA04_C5-159_140	Histamine / Cytosine	0.425597
851	30	TK01_CFMY_65_night	2-Aminoethylphosphonic acid	0.42565
852	29	TK01_CFMY_65_night	2-Aminoethylphosphonic acid	0.426126
853	182	TK01_Ringyoku_86_night	5-Methylcytosine	0.426225
854	190	TK01_Ringyoku_86_night	5-Methylcytosine	0.426688
855	178	TK01_CFMY_86_night	5-Methylcytosine	0.426846
856	168	TK01_CFMY_85_night	L-Glutamic acid	0.427359
857	207	IA04_C6-164_140	Trigonelline	0.427802
858	75	TK01_CFMY_72_night	L-Glutamic acid	0.428378
859	37	TK01_Ringyoku_65_night	5-Methylcytosine	0.42902
860	233	IA06_CFMY_129	Nicotinamide	0.429678
861	77	TK01_CFMY_72_night	1-Aminocyclopropanecarboxylic acid	0.429951
862	40	TK01_Ringyoku_65_night	2-Aminoethylphosphonic acid	0.430149
863	4	TK01_CFMY_64_day	1-Aminocyclopropanecarboxylic acid	0.430339
864	14	TK01_Ringyoku_64_day	4-Aminobutyric acid	0.430531
865	76	TK01_CFMY_72_night	5-Methylcytosine	0.430648
866	157	TK01_CFMY_85_day	1-Aminocyclopropanecarboxylic acid	0.430898
867	217	IA06_Ringyoku_80	Serotonin	0.43102
868	227	IA06_CFMY_80	Tyramine	0.431027
869	124	TK01_CFMY_79_night	2-Aminoethylphosphonic acid	0.431195
870	167	TK01_CFMY_85_night	2-Aminoethylphosphonic acid	0.431497
871	161	TK01_CFMY_85_day	L-Proline	0.431554
872	233	IA06_CFMY_129	Trigonelline	0.431997
873	226	IA06_Ringyoku_80	Trigonelline	0.432147
874	60	TK01_CFMY_71_night	5-Methylcytosine	0.432236
875	63	TK01_Ringyoku_71_day	2-Aminoethylphosphonic acid	0.432602
876	86	TK01_Ringyoku_72_night	L-Glutamic acid	0.432678
877	132	TK01_CFMY_79_day	4-Aminobutyric acid	0.432832
878	143	TK01_Ringyoku_79_day	4-Aminobutyric acid	0.432929
879	170	TK01_CFMY_86_night	Phosphocholine	0.43299
880	140	TK01_Ringyoku_79_night	2-Aminoethylphosphonic acid	0.433043
881	47	TK01_Ringyoku_65_day	4-Aminobutyric acid	0.433464
882	28	TK01_CFMY_65_night	1-Aminocyclopropanecarboxylic acid	0.433881
883	205	IA04_C5-159_140	Nicotinamide	0.43395
884	227	IA06_CFMY_80	Nicotinamide	0.433952
885	211	IA04_C6-164_140	Nicotinamide	0.434114
886	174	TK01_CFMY_86_night	5-Methylcytosine	0.434395
887	172	TK01_CFMY_86_night	Phosphocholine	0.434744
888	88	TK01_Ringyoku_72_night	1-Aminocyclopropanecarboxylic acid	0.434748
889	197	IA04_CFMY_42	Serotonin	0.434811
890	250	IA06_Ringyoku_129	Trigonelline	0.434848
891	111	TK01_Ringyoku_78_day	5-Methylcytosine	0.435051
892	239	IA06_CFMY_129	Histamine / Cytosine	0.435089
893	128	TK01_CFMY_79_night	1-Aminocyclopropanecarboxylic acid	0.435274
894	162	TK01_CFMY_85_day	1-Aminocyclopropanecarboxylic acid	0.435465
895	165	TK01_CFMY_85_night	2-Aminoethylphosphonic acid	0.435633
896	23	TK01_Ringyoku_64_night	2-Aminoethylphosphonic acid	0.435649
897	23	TK01_Ringyoku_64_night	L-Glutamic acid	0.435678
898	79	TK01_CFMY_72_night	L-Glutamic acid	0.436112
899	95	TK01_Ringyoku_72_day	Trigonelline	0.436496
900	85	TK01_Ringyoku_72_night	5-Methylcytosine	0.436545
901	227	IA06_CFMY_80	Histamine / Cytosine	0.43666
902	163	TK01_CFMY_85_day	5-Methylcytosine	0.436837
903	242	IA06_Managua_129	Histamine / Cytosine	0.437069
904	220	IA06_Ringyoku_80	Histamine / Cytosine	0.437252
905	122	TK01_CFMY_79_night	5-Methylcytosine	0.437691
906	243	IA06_Ringyoku_129	Tyramine	0.437737
907	92	TK01_Ringyoku_72_night	1-Aminocyclopropanecarboxylic acid	0.437813
908	80	TK01_CFMY_72_night	L-Glutamic acid	0.437952
909	162	TK01_CFMY_85_day	5-Methylcytosine	0.437995
910	131	TK01_CFMY_79_day	2-Aminoethylphosphonic acid	0.438242
911	45	TK01_Ringyoku_65_night	Trigonelline	0.43833
912	203	IA04_C6-164_42	Tyramine	0.43845
913	170	TK01_CFMY_86_night	5-Methylcytosine	0.438612
914	44	TK01_Ringyoku_65_night	5-Methylcytosine	0.438703
915	175	TK01_CFMY_86_night	5-Methylcytosine	0.438968
916	18	TK01_Ringyoku_64_day	Trigonelline	0.438969
917	40	TK01_Ringyoku_65_night	1-Aminocyclopropanecarboxylic acid	0.439153
918	201	IA04_CFMY_42	Glycerophosphocholine	0.439156
919	33	TK01_CFMY_65_night	Phosphocholine	0.439256
920	224	IA06_CFMY_80	Trigonelline	0.439312
921	173	TK01_CFMY_86_night	L-Glutamic acid	0.439447
922	124	TK01_CFMY_79_night	5-Methylcytosine	0.4395
923	146	TK01_Ringyoku_85_day	4-Aminobutyric acid	0.439547
924	251	IA06_CFMY_129	Histamine / Cytosine	0.439669
925	225	IA06_Managua_80	Chlorogenic acid	0.439817
926	21	TK01_Ringyoku_64_night	L-Glutamic acid	0.439966
927	85	TK01_Ringyoku_72_night	Phosphocholine	0.440056
928	214	IA04_C6-164_140	Tyramine	0.440323
929	162	TK01_CFMY_85_day	L-Glutamic acid	0.440358
930	20	TK01_Ringyoku_64_day	L-Proline	0.440434
931	120	TK01_Ringyoku_78_night	1-Aminocyclopropanecarboxylic acid	0.44049
932	82	TK01_CFMY_72_night	L-Glutamic acid	0.440921
933	231	IA06_Managua_80	Nicotinamide	0.441214
934	152	TK01_Ringyoku_85_day	4-Aminobutyric acid	0.441531
935	125	TK01_CFMY_79_night	Phosphocholine	0.441597
936	166	TK01_CFMY_85_night	4-Aminobutyric acid	0.441875
937	196	IA04_C6-164_42	Tyramine	0.441994
938	231	IA06_Managua_80	Histamine / Cytosine	0.441994
939	78	TK01_CFMY_72_night	1-Aminocyclopropanecarboxylic acid	0.442005
940	127	TK01_CFMY_79_night	1-Aminocyclopropanecarboxylic acid	0.442081
941	47	TK01_Ringyoku_65_day	Trigonelline	0.44209
942	66	TK01_Ringyoku_71_day	L-Glutamic acid	0.442135
943	206	IA04_C5-160_140	Nicotinamide	0.442497
944	42	TK01_Ringyoku_65_night	L-Proline	0.442531
945	148	TK01_Ringyoku_85_day	4-Aminobutyric acid	0.442553
946	133	TK01_Ringyoku_79_night	Phosphocholine	0.443297
947	160	TK01_CFMY_85_day	2-Aminoethylphosphonic acid	0.443473
948	221	IA06_CFMY_80	Histamine / Cytosine	0.443532
949	74	TK01_CFMY_72_night	1-Aminocyclopropanecarboxylic acid	0.443629
950	109	TK01_Ringyoku_78_day	4-Aminobutyric acid	0.443845
951	185	TK01_Ringyoku_86_night	1-Aminocyclopropanecarboxylic acid	0.444041
952	177	TK01_CFMY_86_night	5-Methylcytosine	0.444527
953	90	TK01_Ringyoku_72_night	L-Glutamic acid	0.444625
954	5	TK01_CFMY_64_day	L-Glutamic acid	0.444874
955	138	TK01_Ringyoku_79_night	L-Glutamic acid	0.445024
956	254	IA06_CFMY_129	Trigonelline	0.445118
957	111	TK01_Ringyoku_78_day	Trigonelline	0.445194
958	201	IA04_CFMY_42	Histamine / Cytosine	0.445245
959	166	TK01_CFMY_85_night	5-Methylcytosine	0.44527
960	241	IA06_Managua_129	Nicotinamide	0.445353
961	221	IA06_CFMY_80	Serotonin	0.445482
962	72	TK01_Ringyoku_71_night	L-Glutamic acid	0.44563
963	256	IA06_Ringyoku_129	Tyramine	0.446379
964	48	TK01_Ringyoku_65_day	5-Methylcytosine	0.446592
965	229	IA06_Ringyoku_80	Serotonin	0.446612
966	34	TK01_CFMY_65_night	L-Glutamic acid	0.446618
967	163	TK01_CFMY_85_day	4-Aminobutyric acid	0.446965
968	63	TK01_Ringyoku_71_day	5-Methylcytosine	0.447009
969	237	IA06_Ringyoku_129	Tyramine	0.447164
970	80	TK01_CFMY_72_night	5-Aminovaleric acid	0.447288
971	133	TK01_Ringyoku_79_night	L-Glutamic acid	0.447606
972	82	TK01_CFMY_72_night	1-Aminocyclopropanecarboxylic acid	0.447623
973	242	IA06_Managua_129	Nicotinamide	0.44809
974	122	TK01_CFMY_79_night	Phosphocholine	0.448409
975	71	TK01_Ringyoku_71_night	1-Aminocyclopropanecarboxylic acid	0.448677
976	55	TK01_CFMY_71_day	Trigonelline	0.449012
977	113	TK01_Ringyoku_78_day	L-Glutamic acid	0.449196
978	243	IA06_Ringyoku_129	Trigonelline	0.449224
979	204	IA04_CFMY_140	Histamine / Cytosine	0.449594
980	222	IA06_Managua_80	Nicotinamide	0.449597
981	207	IA04_C6-164_140	Tyramine	0.449688
982	127	TK01_CFMY_79_night	Phosphocholine	0.449723
983	129	TK01_CFMY_79_night	Phosphocholine	0.449852
984	233	IA06_CFMY_129	Tyramine	0.449959
985	125	TK01_CFMY_79_night	1-Aminocyclopropanecarboxylic acid	0.450075
986	211	IA04_C6-164_140	Histamine / Cytosine	0.450165
987	139	TK01_Ringyoku_79_night	Phosphocholine	0.450711
988	147	TK01_Ringyoku_85_day	2-Aminoethylphosphonic acid	0.450931
989	85	TK01_Ringyoku_72_night	1-Aminocyclopropanecarboxylic acid	0.45097
990	196	IA04_C6-164_42	Serotonin	0.451004
991	70	TK01_Ringyoku_71_night	5-Aminovaleric acid	0.451045
992	70	TK01_Ringyoku_71_night	L-Glutamic acid	0.451298
993	145	TK01_Ringyoku_85_day	4-Aminobutyric acid	0.451624
994	209	IA04_C5-159_140	Histamine / Cytosine	0.45164
995	211	IA04_C6-164_140	Trigonelline	0.451649
996	210	IA04_C5-160_140	Histamine / Cytosine	0.45168
997	159	TK01_CFMY_85_day	4-Aminobutyric acid	0.451838
998	126	TK01_CFMY_79_night	1-Aminocyclopropanecarboxylic acid	0.45195
999	146	TK01_Ringyoku_85_day	2-Aminoethylphosphonic acid	0.452033
1000	135	TK01_Ringyoku_79_night	5-Aminovaleric acid	0.452092
1001	215	IA06_CFMY_80	Histamine / Cytosine	0.452156
1002	60	TK01_CFMY_71_night	1-Aminocyclopropanecarboxylic acid	0.452229
1003	160	TK01_CFMY_85_day	1-Aminocyclopropanecarboxylic acid	0.452616
1004	230	IA06_CFMY_80	Tyramine	0.45263
1005	238	IA06_Ringyoku_129	Tyramine	0.452701
1006	123	TK01_CFMY_79_night	L-Glutamic acid	0.452832
1007	34	TK01_CFMY_65_night	1-Aminocyclopropanecarboxylic acid	0.452968
1008	72	TK01_Ringyoku_71_night	5-Aminovaleric acid	0.45314
1009	23	TK01_Ringyoku_64_night	5-Methylcytosine	0.453851
1010	157	TK01_CFMY_85_day	2-Aminoethylphosphonic acid	0.453896
1011	77	TK01_CFMY_72_night	L-Glutamic acid	0.453918
1012	87	TK01_Ringyoku_72_night	1-Aminocyclopropanecarboxylic acid	0.454072
1013	3	TK01_CFMY_64_day	2-Aminoethylphosphonic acid	0.454231
1014	209	IA04_C5-159_140	Glycerophosphocholine	0.454747
1015	44	TK01_Ringyoku_65_night	Trigonelline	0.454892
1016	181	TK01_Ringyoku_86_night	5-Aminovaleric acid	0.455052
1017	154	TK01_Ringyoku_85_night	4-Aminobutyric acid	0.455222
1018	246	IA06_Managua_129	Histamine / Cytosine	0.455459
1019	168	TK01_CFMY_85_night	4-Aminobutyric acid	0.455592
1020	98	TK01_CFMY_78_day	4-Aminobutyric acid	0.455619
1021	224	IA06_CFMY_80	Rhoifolin	0.455739
1022	104	TK01_CFMY_78_day	Trigonelline	0.455873
1023	168	TK01_CFMY_85_night	Phosphocholine	0.455904
1024	29	TK01_CFMY_65_night	5-Methylcytosine	0.456107
1025	145	TK01_Ringyoku_85_day	5-Methylcytosine	0.456111
1026	79	TK01_CFMY_72_night	Phosphocholine	0.456266
1027	54	TK01_CFMY_71_day	Trigonelline	0.45635
1028	94	TK01_Ringyoku_72_night	5-Aminovaleric acid	0.457013
1029	92	TK01_Ringyoku_72_night	5-Aminovaleric acid	0.457499
1030	199	IA04_C5-160_42	Serotonin	0.457756
1031	137	TK01_Ringyoku_79_night	L-Glutamic acid	0.45806
1032	197	IA04_CFMY_42	Glycerophosphocholine	0.458306
1033	158	TK01_CFMY_85_day	Trigonelline	0.458471
1034	48	TK01_Ringyoku_65_day	Trigonelline	0.458512
1035	28	TK01_CFMY_65_night	2-Aminoethylphosphonic acid	0.458576
1036	208	IA04_CFMY_140	Trigonelline	0.458674
1037	119	TK01_Ringyoku_78_night	L-Glutamic acid	0.458994
1038	213	IA04_C5-159_140	Histamine / Cytosine	0.459188
1039	245	IA06_CFMY_129	Serotonin	0.4594
1040	126	TK01_CFMY_79_night	L-Glutamic acid	0.459587
1041	150	TK01_Ringyoku_85_day	4-Aminobutyric acid	0.459644
1042	131	TK01_CFMY_79_day	Trigonelline	0.459868
1043	174	TK01_CFMY_86_night	1-Aminocyclopropanecarboxylic acid	0.460031
1044	21	TK01_Ringyoku_64_night	1-Aminocyclopropanecarboxylic acid	0.460335
1045	30	TK01_CFMY_65_night	5-Methylcytosine	0.46038
1046	205	IA04_C5-159_140	Tyramine	0.460487
1047	96	TK01_Ringyoku_72_day	5-Aminovaleric acid	0.460664
1048	180	TK01_CFMY_86_day	2-Aminoethylphosphonic acid	0.460743
1049	135	TK01_Ringyoku_79_night	Phosphocholine	0.460844
1050	110	TK01_Ringyoku_78_day	4-Aminobutyric acid	0.461306
1051	73	TK01_CFMY_72_night	5-Aminovaleric acid	0.461635
1052	176	TK01_CFMY_86_night	2-Aminoethylphosphonic acid	0.461668
1053	180	TK01_CFMY_86_day	Trigonelline	0.461759
1054	160	TK01_CFMY_85_day	4-Aminobutyric acid	0.461794
1055	206	IA04_C5-160_140	Trigonelline	0.461802
1056	215	IA06_CFMY_80	Tyramine	0.46181
1057	169	TK01_CFMY_86_night	2-Aminoethylphosphonic acid	0.461932
1058	40	TK01_Ringyoku_65_night	L-Glutamic acid	0.462116
1059	128	TK01_CFMY_79_night	L-Glutamic acid	0.462423
1060	209	IA04_C5-159_140	Nicotinamide	0.462435
1061	18	TK01_Ringyoku_64_day	4-Aminobutyric acid	0.462436
1062	214	IA04_C6-164_140	Trigonelline	0.463295
1063	121	TK01_CFMY_79_night	Phosphocholine	0.463298
1064	119	TK01_Ringyoku_78_night	5-Aminovaleric acid	0.463379
1065	232	IA06_Ringyoku_80	Trigonelline	0.463629
1066	206	IA04_C5-160_140	Histamine / Cytosine	0.464101
1067	131	TK01_CFMY_79_day	5-Methylcytosine	0.464436
1068	140	TK01_Ringyoku_79_night	5-Methylcytosine	0.464456
1069	74	TK01_CFMY_72_night	Phosphocholine	0.464563
1070	170	TK01_CFMY_86_night	1-Aminocyclopropanecarboxylic acid	0.464719
1071	176	TK01_CFMY_86_night	L-Glutamic acid	0.464879
1072	184	TK01_Ringyoku_86_night	5-Aminovaleric acid	0.464911
1073	156	TK01_Ringyoku_85_night	Phosphocholine	0.464924
1074	253	IA06_Ringyoku_129	Nicotinamide	0.465232
1075	62	TK01_Ringyoku_71_day	5-Aminovaleric acid	0.465236
1076	198	IA04_C5-159_42	Glycerophosphocholine	0.465332
1077	130	TK01_CFMY_79_night	5-Aminovaleric acid	0.465391
1078	231	IA06_Managua_80	Tyramine	0.46556
1079	79	TK01_CFMY_72_night	5-Aminovaleric acid	0.465634
1080	67	TK01_Ringyoku_71_day	5-Aminovaleric acid	0.46573
1081	219	IA06_Managua_80	Tyramine	0.465881
1082	216	IA06_Managua_80	Histamine / Cytosine	0.466081
1083	202	IA04_C5-159_42	Nicotinamide	0.466113
1084	256	IA06_Ringyoku_129	Nicotinamide	0.466134
1085	93	TK01_Ringyoku_72_night	4-Aminobutyric acid	0.466192
1086	136	TK01_Ringyoku_79_night	2-Aminoethylphosphonic acid	0.466961
1087	241	IA06_Managua_129	Tyramine	0.46709
1088	255	IA06_Managua_129	Tyramine	0.467409
1089	40	TK01_Ringyoku_65_night	5-Methylcytosine	0.467493
1090	240	IA06_CFMY_129	Histamine / Cytosine	0.467642
1091	190	TK01_Ringyoku_86_night	Trigonelline	0.467649
1092	157	TK01_CFMY_85_day	4-Aminobutyric acid	0.467889
1093	183	TK01_Ringyoku_86_night	5-Aminovaleric acid	0.468039
1094	43	TK01_Ringyoku_65_night	Phosphocholine	0.468078
1095	162	TK01_CFMY_85_day	4-Aminobutyric acid	0.468109
1096	186	TK01_Ringyoku_86_night	L-Glutamic acid	0.468262
1097	69	TK01_Ringyoku_71_night	L-Glutamic acid	0.468293
1098	166	TK01_CFMY_85_night	Phosphocholine	0.468303
1099	83	TK01_CFMY_72_day	4-Aminobutyric acid	0.468359
1100	171	TK01_CFMY_86_night	2-Aminoethylphosphonic acid	0.468379
1101	249	IA06_Managua_129	Tyramine	0.468558
1102	242	IA06_Managua_129	Trigonelline	0.468775
1103	141	TK01_Ringyoku_79_night	4-Aminobutyric acid	0.468925
1104	126	TK01_CFMY_79_night	5-Aminovaleric acid	0.468964
1105	38	TK01_Ringyoku_65_night	5-Aminovaleric acid	0.469048
1106	66	TK01_Ringyoku_71_day	5-Aminovaleric acid	0.469268
1107	30	TK01_CFMY_65_night	Phosphocholine	0.469289
1108	232	IA06_Ringyoku_80	Tyramine	0.469441
1109	75	TK01_CFMY_72_night	5-Aminovaleric acid	0.46952
1110	141	TK01_Ringyoku_79_night	5-Aminovaleric acid	0.469618
1111	40	TK01_Ringyoku_65_night	Trigonelline	0.469677
1112	77	TK01_CFMY_72_night	5-Aminovaleric acid	0.469805
1113	16	TK01_Ringyoku_64_day	1-Aminocyclopropanecarboxylic acid	0.469924
1114	30	TK01_CFMY_65_night	1-Aminocyclopropanecarboxylic acid	0.469952

## Sheet: Supplementary Table S7
Table S7 Coordinate values of the 29 metabolites from CA.
Metabolites	Dim.1	Dim.2	Dim.3	Dim.4	Dim.5	Dim.6	Dim.7	Dim.8	Dim.9	Dim.10	Dim.11	Dim.12	Dim.13	Dim.14	Dim.15	Dim.16	Dim.17	Dim.18	Dim.19	Dim.20	Dim.21	Dim.22	Dim.23	Dim.24	Dim.25	Dim.26	Dim.27	Dim.28
1-Aminocyclopropanecarboxylic acid	-0.36698	-0.135361	0.104221	0.0416883	0.0531054	-0.0177869	-0.00911823	0.0233463	-0.0199791	0.0246066	0.0971102	0.0545553	0.120069	0.0572382	0.0858012	-0.0418008	-0.0318514	-0.00843273	0.001781	-0.00798815	-0.000614131	-0.00668164	-0.00654386	0.00399791	-0.00131311	-0.00085292	0.00102946	-9.12544e-05
Serotonin	0.346131	0.0841427	-0.0688026	0.0867503	-0.0537294	0.026922	0.134825	-0.103411	0.00618425	-0.121305	-0.0800313	-0.0046487	0.0124828	0.0669058	0.104606	0.147195	-0.0602227	0.0666339	0.00239411	0.0258897	-0.00364588	0.00824305	0.00148424	-0.00373144	-0.0002909	-0.00105091	0.0013454	-0.000482828
5-Methylcytosine	-0.221302	-0.139141	0.00345002	0.0283786	-0.0486274	0.0094024	0.0450786	-0.0261266	0.070796	-0.050174	-0.00310965	-0.0117711	-0.0819593	-0.000925658	0.126429	-0.0385506	0.0826497	-0.0104181	-0.085919	0.0754266	0.0657863	0.0688882	-0.0476276	0.141792	0.0830258	0.016214	-0.0355757	0.108118
L-Histidine	-0.461845	0.139986	0.0121036	0.199425	0.0729516	0.133571	0.158372	-0.0320647	0.212007	0.0777114	0.366399	-0.24868	-0.140057	0.0321166	0.0101793	0.0264823	-0.0563134	0.00686974	0.0090071	0.000249134	0.014111	-0.00214541	0.000815256	0.000810685	-0.00518508	-0.000907396	0.000485035	-0.00073297
Pyridoxamine	0.13121	0.13397	-0.0305152	0.1679	-0.0493947	-0.0565048	0.153607	-0.0284715	0.0864313	0.023855	0.16208	0.0100031	0.157059	-0.049776	-0.00133391	-0.0165787	0.00253233	-0.0445742	0.00238368	-0.0259842	-0.018575	0.19827	-0.0142732	-0.165022	0.132118	0.0133646	-0.0633097	-0.00322617
2-Aminoethylphosphonic acid	-0.216457	-0.121367	0.0089688	0.0410152	-0.00205575	0.00741741	0.0368184	-0.0509248	0.0714422	-0.0536286	-0.0169423	0.00236691	-0.065918	0.00837715	0.111214	-0.0279239	0.0923424	-0.0224597	-0.074371	0.0396992	0.0464881	0.0639336	-0.024675	0.126093	0.0474237	0.0515409	-0.0336922	-0.105421
L-Glutamic acid	-0.364723	-0.117427	0.229313	0.0157834	0.0018614	0.00371311	0.00247117	-0.00587176	-0.00480957	-0.000341648	-0.00352948	-0.00207163	-0.000647047	-0.0017067	-0.0022404	0.000905985	0.000506281	0.000431058	-6.98223e-05	-6.42479e-06	-4.45766e-05	0.000103005	0.000135647	-9.55587e-05	1.54647e-05	-2.79461e-07	1.88828e-05	1.17298e-05
L-Ornithine	0.184347	0.10005	-0.187109	0.110489	-0.0150973	-0.00929941	0.210015	0.012288	0.130582	-0.00273329	0.314268	0.0269958	0.479872	0.0456768	-0.352721	0.389315	0.290201	-0.0506551	-0.0398603	-0.00375864	0.0122097	-0.0137113	-0.0135319	0.024526	-0.0111666	-0.00287909	-0.00338826	0.00161114
L-Proline	-0.683489	0.710153	-0.104858	-0.0586635	-0.0050652	-0.0154683	0.000890019	-0.00285645	-0.00484435	0.000940652	-0.00106084	0.000469236	-0.000321967	-6.48656e-05	-0.000146235	0.000155271	-2.16501e-06	-1.62273e-05	-0.000109662	-9.16076e-05	-9.10543e-05	3.17644e-05	-1.55747e-05	3.32696e-05	-1.92106e-05	3.07096e-06	-1.22726e-05	5.40497e-06
Tyramine	0.15361	0.178486	-0.0343591	0.187575	-0.0880869	0.0594645	0.203165	-0.0296998	0.0994455	-0.116329	-0.0161466	0.0233248	0.00836983	-0.00683276	-0.0147158	-0.0308434	-0.00588133	-0.0158151	0.00147374	-0.00366031	0.00123597	-0.00498388	-0.000711488	-0.000127916	-0.00101223	-6.05934e-05	-0.000277697	0.000177265
4-Aminobutyric acid	-0.0052231	0.055318	0.112309	0.130209	-0.0185485	-0.0145051	0.0590294	0.0270127	0.0881584	0.137132	0.0740048	0.250578	-0.119455	0.0132133	-0.0143103	0.0492105	-0.0166207	-0.0111786	0.00377034	0.00497484	-0.00917278	-0.000990111	-0.00185559	0.000382072	0.00269372	0.00129908	0.000705499	9.33142e-05
Rhoifolin	0.308328	0.0538407	-0.0725095	0.196907	-0.0734897	-0.054127	0.0546123	-0.0388469	-0.101519	-0.0822588	0.0116107	-0.0561309	-0.00780562	0.066213	0.0478489	0.0378018	0.0859739	-0.0963818	0.199539	-0.0757865	-0.0881461	0.124088	-0.0169523	0.00959147	-0.0873342	0.202713	0.0792769	0.02584
Pyridoxal	-0.148175	0.053645	0.0453814	0.124832	-0.0201666	-0.00550322	0.196561	0.553042	-0.0241375	0.0239834	-0.0383529	-0.0345692	-0.00419292	-0.00637037	0.0248817	0.0205546	0.00102833	-0.000743774	-0.00448103	-0.00117447	-0.00258664	0.000389925	0.000637334	-0.000127069	0.00134761	0.000104837	0.000885032	-0.000348592
Chlorogenic acid	0.638797	0.286476	0.0429312	0.362475	-0.149641	-0.253005	-0.0150832	-0.00780734	-0.0910378	-0.0362514	0.0305511	-0.00255258	-0.0156837	0.00230074	-0.00667142	-0.00195799	0.00185116	0.00217054	-0.0027084	-0.00118386	0.000274085	-0.000536056	-0.000650826	0.000310734	-8.96871e-05	-0.000913444	-0.000431108	-0.000132594
Glycerophosphocholine	0.665782	0.264233	0.127097	-0.0426127	0.0725479	0.0121341	-0.0185534	0.00699771	0.00820829	-0.00627013	0.00135278	0.00038613	0.000297431	0.000591631	-0.000392091	-0.000489256	-2.48475e-05	0.00034972	0.000220217	-8.62959e-05	0.000257015	0.00011657	-0.000100172	2.60035e-05	-1.86942e-06	3.83132e-05	-1.66649e-05	1.19372e-05
5-Aminovaleric acid	-0.120137	-0.13724	-0.0852573	0.0451592	-0.0748947	-0.0744103	0.00324466	0.0352571	-0.0290623	0.0414496	-0.0793768	0.117648	-0.0155305	0.0706496	0.0525619	0.053974	0.0613203	0.0482903	0.138865	-0.144546	0.312854	-0.0260729	0.0950215	-0.0187281	0.0296884	0.019644	0.00295502	0.00212924
L-Threonic acid	0.844397	0.358734	0.103966	0.164672	-0.125194	-0.158538	0.113636	-0.104703	0.0933376	0.172731	-0.0413258	-0.0343331	0.0421589	-0.157144	0.109282	0.0343309	0.0201442	-0.0344539	0.00550298	-0.00270684	-0.00441789	-0.0122462	0.00685305	-0.0002009	-0.0037861	0.000867379	-0.00431795	0.000561075
O-Phosphorylethanolamine	-0.0783793	0.0851881	-0.118914	0.239683	0.238185	0.000880779	0.0430108	-0.00449128	0.0393012	-0.0261755	0.172985	0.0380283	0.12144	0.0491109	-0.0299098	-0.0903704	0.000162829	0.0357708	-0.124151	0.0942228	-0.105043	-0.00239995	0.348466	0.0263255	0.056365	0.0372715	0.0230745	0.00756735
Phosphocholine	-0.263796	-0.155108	-0.23608	0.210808	0.380991	-0.00161432	0.0228158	-0.0164002	-0.0193907	0.0121908	-0.0141972	-0.00195216	-0.0010528	-0.00222444	-0.00360621	0.00111131	-0.00171795	-0.00298582	-0.00146157	-0.000738148	0.00076091	0.000302216	-0.000819323	-5.31984e-05	-0.000150226	-0.00013309	0.000117571	7.04125e-05
Trigonelline	0.0399999	-0.112947	-0.0776577	-0.0186124	-0.0225167	0.000412423	-0.00561879	0.000857163	0.000694461	0.000126303	0.000365405	-0.000304267	-0.000321495	-0.000656794	-0.000370205	-8.68028e-05	-0.000309477	-0.00010778	3.09912e-06	-1.30199e-05	-0.000109043	-6.55574e-05	2.12429e-05	-2.15238e-05	-9.24081e-06	-7.67391e-06	-1.62054e-05	-4.30181e-06
4-Pyridoxic acid	-0.528238	-0.247223	-0.0645972	0.0125375	0.139902	0.0452261	-0.0164829	-0.0321974	0.0672589	-0.103232	0.0227087	-0.00597316	-0.13283	0.129026	0.183819	-0.0231238	0.277719	0.0155714	-0.0257096	-0.0175204	-0.0259757	-0.0371391	-0.00469614	-0.031788	0.00657477	-0.000205668	-0.000457224	0.000972169
Galactaric acid	1.21437	0.382005	-0.012729	-0.0819049	-0.165422	0.437871	0.325151	-0.100457	-0.330722	0.0846362	0.0321278	0.0020541	-0.0170877	-0.000907547	0.0025509	-0.00744102	0.0160422	-0.00787498	-0.00451994	-0.00147706	0.000934307	0.00067308	0.000469122	0.000672071	0.00126957	-0.00217852	0.00119782	-0.000327333
L-Pipecolic acid	-0.061428	0.871393	-0.11949	1.03078	-0.382555	0.547904	-0.355274	0.0403649	0.0545705	0.0387771	-0.0374835	-0.00797958	0.0200129	0.00401703	0.00599933	0.00721871	0.00243731	-0.00208309	0.000222179	0.000749949	-0.000201532	0.000923865	-0.000173385	-0.000279128	0.000716443	-0.000304663	0.000180402	-2.61134e-05
Folic acid	-0.64639	-0.0674479	-0.0711172	0.154446	0.213869	-0.059781	-0.0559742	0.165274	-0.171119	-0.0525931	0.149932	0.0116084	0.111673	-0.0669967	-0.0422761	-0.130749	0.128153	-0.0920765	0.306654	0.611685	0.0989059	-0.116689	-0.0410677	-0.0704953	0.066072	0.0345398	0.0277128	-0.0104589
Syringetin-3-O-glucoside / Syringetin-3-O-galactoside	-0.470544	-0.215365	-0.135164	0.136425	0.188698	-0.020126	0.0332908	0.0410317	-0.0101212	-0.112922	0.00647267	-0.0116573	-0.0379705	0.1031	0.0655546	-0.00312302	0.18794	-0.0588846	0.418587	-0.0386329	-0.116766	0.133963	0.0775473	0.110131	-0.0183249	-0.129741	-0.0421631	-0.00633504
D-Pantothenic acid	0.11414	0.131616	-0.111614	0.218536	0.0151403	0.0215729	0.154631	0.0178692	0.085133	0.101324	0.0670112	0.0635722	0.0631611	-0.108643	-0.0368222	-0.100354	0.0633849	0.238419	0.0123251	0.00872766	-0.00081672	0.0176163	-0.00883772	0.00263328	-0.0191376	0.00482661	-0.00382073	0.000205199
Glucosamine / Galactosamine	-0.388262	-0.195104	0.0985432	-0.0350449	-0.0664599	-0.0298984	-0.0312705	0.0593598	0.056561	-0.0282436	0.0311985	0.123022	-0.0404463	0.0487434	0.146926	-0.0752615	0.107938	-0.152293	-0.172735	0.167515	0.144543	0.19068	0.0490846	-0.0466993	-0.214844	-0.0431667	-0.0131644	0.00372782
Histamine / Cytosine	0.371923	0.15126	0.0125448	0.10535	-0.118228	-0.14961	0.0817113	-0.0806315	0.161614	0.0668078	-0.00460951	-0.0107635	0.0223945	-0.0685743	0.0423159	-0.0250071	0.0637497	-0.000246321	-0.0405602	-0.00435462	0.0253957	0.0810517	-0.0256103	0.0104604	0.0616232	-0.0564149	0.156307	-0.00938988
Nicotinamide	0.588958	0.19796	0.0633096	0.098215	-0.12079	-0.114804	0.106227	-0.045952	0.071766	0.164418	-0.0902442	-0.0416377	0.0131242	0.1046	-0.0319918	-0.0239147	0.00133118	0.000346974	-0.000110551	0.00592036	-0.00092579	0.000619008	-0.00117723	-0.000312211	0.000234442	0.000494432	-0.00130593	5.11974e-05

## Sheet: Supplementary Table S8
Table S8 Euclidean distances in CA between metabolites at or below 15th percentile.
No.	Metabolite	Metabolite	Distance
1	1-Aminocyclopropanecarboxylic acid	5-Methylcytosine	0.449
2	1-Aminocyclopropanecarboxylic acid	2-Aminoethylphosphonic acid	0.418
3	1-Aminocyclopropanecarboxylic acid	L-Glutamic acid	0.253
4	1-Aminocyclopropanecarboxylic acid	4-Aminobutyric acid	0.571
5	1-Aminocyclopropanecarboxylic acid	Phosphocholine	0.557
6	1-Aminocyclopropanecarboxylic acid	Trigonelline	0.501
7	1-Aminocyclopropanecarboxylic acid	4-Pyridoxic acid	0.543
8	1-Aminocyclopropanecarboxylic acid	Glucosamine / Galactosamine	0.538
9	Serotonin	Pyridoxamine	0.576
10	Serotonin	Tyramine	0.381
11	Serotonin	Rhoifolin	0.496
12	Serotonin	Glycerophosphocholine	0.555
13	Serotonin	Trigonelline	0.493
14	Serotonin	D-Pantothenic acid	0.581
15	Serotonin	Histamine / Cytosine	0.478
16	Serotonin	Nicotinamide	0.513
17	5-Methylcytosine	2-Aminoethylphosphonic acid	0.235
18	5-Methylcytosine	L-Glutamic acid	0.426
19	5-Methylcytosine	4-Aminobutyric acid	0.571
20	5-Methylcytosine	5-Aminovaleric acid	0.575
21	5-Methylcytosine	Trigonelline	0.43
22	5-Methylcytosine	4-Pyridoxic acid	0.547
23	5-Methylcytosine	Glucosamine / Galactosamine	0.54
24	Pyridoxamine	Tyramine	0.434
25	Pyridoxamine	4-Aminobutyric acid	0.562
26	Pyridoxamine	Trigonelline	0.538
27	Pyridoxamine	D-Pantothenic acid	0.483
28	Pyridoxamine	Histamine / Cytosine	0.504
29	2-Aminoethylphosphonic acid	L-Glutamic acid	0.397
30	2-Aminoethylphosphonic acid	4-Aminobutyric acid	0.541
31	2-Aminoethylphosphonic acid	5-Aminovaleric acid	0.553
32	2-Aminoethylphosphonic acid	Phosphocholine	0.572
33	2-Aminoethylphosphonic acid	Trigonelline	0.405
34	2-Aminoethylphosphonic acid	4-Pyridoxic acid	0.521
35	2-Aminoethylphosphonic acid	Glucosamine / Galactosamine	0.537
36	L-Glutamic acid	4-Aminobutyric acid	0.553
37	L-Glutamic acid	Trigonelline	0.51
38	L-Glutamic acid	4-Pyridoxic acid	0.565
39	L-Glutamic acid	Glucosamine / Galactosamine	0.542
40	Tyramine	4-Aminobutyric acid	0.497
41	Tyramine	Rhoifolin	0.528
42	Tyramine	Trigonelline	0.469
43	Tyramine	D-Pantothenic acid	0.416
44	Tyramine	Histamine / Cytosine	0.461
45	4-Aminobutyric acid	Trigonelline	0.454
46	4-Aminobutyric acid	D-Pantothenic acid	0.517
47	Rhoifolin	Trigonelline	0.572
48	Chlorogenic acid	Glycerophosphocholine	0.552
49	Chlorogenic acid	L-Threonic acid	0.505
50	Chlorogenic acid	Histamine / Cytosine	0.559
51	Chlorogenic acid	Nicotinamide	0.46
52	Glycerophosphocholine	L-Threonic acid	0.516
53	Glycerophosphocholine	Histamine / Cytosine	0.544
54	Glycerophosphocholine	Nicotinamide	0.402
55	5-Aminovaleric acid	Trigonelline	0.479
56	L-Threonic acid	Nicotinamide	0.447
57	Phosphocholine	Trigonelline	0.58
58	Trigonelline	D-Pantothenic acid	0.515
59	Trigonelline	Histamine / Cytosine	0.577
60	D-Pantothenic acid	Histamine / Cytosine	0.54
61	Histamine / Cytosine	Nicotinamide	0.402

## Sheet: Supplementary Table S9
Table S9 Nitrogen fertilizer absorption of IA04 and IA06
No.	Greenhouse	Sample No.	Genotype	Nitrogen fertilizer absorption (g/plant)※1
1	IA04	IA-04-042	CFMoY	0.0795955
2	IA04	IA-04-045	C5-159	0.0795955
3	IA04	IA-04-048	C5-160	0.0795955
4	IA04	IA-04-051	C6-164	0.0795955
5	IA04	IA-04-054	CFMoY	0.0795955
6	IA04	IA-04-057	C5-159	0.0795955
7	IA04	IA-04-060	C5-160	0.0795955
8	IA04	IA-04-063	C6-164	0.0795955
9	IA04	IA-04-066	CFMoY	0.0795955
10	IA04	IA-04-069	C5-159	0.0795955
11	IA04	IA-04-072	C6-164	0.0795955
12	IA04	IA-04-075	CFMoY	0.155843
13	IA04	IA-04-078	C5-159	0.155843
14	IA04	IA-04-081	C5-160	0.155843
15	IA04	IA-04-084	C6-164	0.155843
16	IA04	IA-04-087	CFMoY	0.155843
17	IA04	IA-04-090	C5-159	0.155843
18	IA04	IA-04-093	C5-160	0.155843
19	IA04	IA-04-096	C6-164	0.155843
20	IA04	IA-04-099	CFMoY	0.155843
21	IA04	IA-04-102	C5-159	0.155843
22	IA04	IA-04-105	C6-164	0.155843
23	IA06	IA-06-030	CFMoY	0.0599006
24	IA06	IA-06-032	MNG	0.0599006
25	IA06	IA-06-036	A9	0.0599006
26	IA06	IA-06-039	CFMoY	0.0599006
27	IA06	IA-06-042	MNG	0.0599006
28	IA06	IA-06-045	A9	0.0599006
29	IA06	IA-06-048	CFMoY	0.0599006
30	IA06	IA-06-051	MNG	0.0599006
31	IA06	IA-06-054	A9	0.0599006
32	IA06	IA-06-057	CFMoY	0.0599006
33	IA06	IA-06-060	MNG	0.0599006
34	IA06	IA-06-063	A9	0.0599006
35	IA06	IA-06-066	CFMoY	0.0599006
36	IA06	IA-06-069	MNG	0.0599006
37	IA06	IA-06-072	A9	0.0599006
38	IA06	IA-06-075	CFMoY	0.0599006
39	IA06	IA-06-078	MNG	0.0599006
40	IA06	IA-06-081	A9	0.0599006
41	IA06	IA-06-084	CFMoY	0.121517
42	IA06	IA-06-087	CFMoY	0.121517
43	IA06	IA-06-090	MNG	0.121517
44	IA06	IA-06-093	MNG	0.121517
45	IA06	IA-06-096	A9	0.121517
46	IA06	IA-06-099	A9	0.121517
47	IA06	IA-06-102	CFMoY	0.121517
48	IA06	IA-06-105	CFMoY	0.121517
49	IA06	IA-06-108	MNG	0.121517
50	IA06	IA-06-111	MNG	0.121517
51	IA06	IA-06-114	A9	0.121517
52	IA06	IA-06-117	A9	0.121517
53	IA06	IA-06-120	CFMoY	0.121517
54	IA06	IA-06-123	MNG	0.121517
55	IA06	IA-06-126	A9	0.121517
56	IA06	IA-06-129	CFMoY	0.121517
57	IA06	IA-06-132	MNG	0.121517
58	IA06	IA-06-135	A9	0.121517
59	IA06	IA-06-138	CFMoY	0.121517
60	IA06	IA-06-141	MNG	0.121517
61	IA06	IA-06-144	A9	0.121517
62	IA06	IA-06-147	CFMoY	0.121517
63	IA06	IA-06-150	MNG	0.121517
64	IA06	IA-06-153	A9	0.121517
※1 The amount of nitrogen fertilizer absorption per plant was calculated from the measured values of the amounts of culture liquid supply and drainage and the drainage EC.
